# Supplementary material for: Growth faltering regardless of chronic diarrhea is associated with mucosal immune dysfunction and microbial dysbiosis in the gut lumen
Source: Mucosal Immunol. Author manuscript; Available in PMC 2021 Dec 22. (PMC8379072; doi:10.1038/s41385-021-00418-2)
Supplement: 1707048_Sup_tab [file NIHMS1707048-supplement-1707048_Sup_tab.xls]

## Sheet: Supp. Table 1 Metadata
AnimalID	Group	Age at Necropsy (days)	Sex	Age at last known diarrhea
CA738	HG	299	Female	N/A
CA683	HG	319	Female	N/A
OR316	HG	274	Male	N/A
OR326	HG	302	Male	N/A
OR367	HG	235	Male	94
CA705	HG	310	Male	N/A
CA748	HG	253	Male	N/A
OR203	GF	289	Female	N/A
OR365	GF	290	Female	N/A
CA774	GF	249	Male	164
CA768	GF	327	Female	206
CA684	GF	344	Male	209
CA761	GF-DX	270	Female	270
CA587	GF-DX	277	Female	277
OR333	GF-DX	177	Female	177
OR587	GF-DX	172	Female	172
OR327	GF-DX	267	Male	267

## Sheet: Supp. Table 2 Tissue DEGs
Supplemental Table 2: DEGs with corresponding RPKM expression values for each samples in both gut sections.
GENE	HUMAN_ENSEMBL	Gutsection	Comparison	OR203-Colon	OR316-Colon	OR326-Colon	CA587-Colon	CA683-Colon	CA748-Colon	CA768-Colon	CA774-Colon	CA738-Colon	OR367-Colon	CA705-Colon	OR365-Colon	OR333-Colon	OR587-Colon	CA761-Colon	OR327-Colon	CA684-Colon	OR203-Ileum	OR316-Ileum	OR326-Ileum	CA587-Ileum	CA683-Ileum	CA748-Ileum	CA768-Ileum	CA774-Ileum	CA738-Ileum	OR367-Ileum	CA705-Ileum	OR365-Ileum	OR333-Ileum	OR587-Ileum	CA761-Ileum	OR327-Ileum	CA684-Ileum
ACSF2	ENSG00000167107	Colon	HG/GF-DX	14.9254	28.6337	14.2329	3.63975	3.27581	5.44495	7.90241	1.1933	3.3655	1.93829	4.2672	6.02604	2.57971	2.14875	2.52545	6.36533	2.6427	8.64962	15.4793	29.5568	6.78831	1.70431	4.64558	3.24714	3.65303	1.84234	1.66282	2.16463	3.07167	1.13476	5.60031	2.78999	10.6447	3.56197
ADAMDEC1	ENSG00000134028	Colon	HG/GF-DX	13.397	6.52579	7.94206	5.23609	1.54371	3.797	2.47379	2.43836	1.33719	1.4119	2.99018	24.9094	5.63739	9.39123	12.593	13.8717	1.90001	4.10426	3.04659	5.26876	0.825012	0.577252	0.157089	0.953601	1.40608	0.360003	1.199	1.74579	3.1881	0.841615	1.08404	0.237541	1.98253	2.05212
ADAMTS17	ENSG00000140470	Colon	HG/GF-DX	0.17139	0.592616	0.538008	0.0889956	0.121542	0.223249	0.186781	0.120878	0.124292	0.114534	0.53639	0.166606	0.0962748	0.0293006	0.0671531	0.239354	0.290006	0.242683	0.169908	0.141609	0.0424717	0.0594339	0.0525652	0.025027	0.0607098	0.107079	0.131008	0.0916356	0.0222251	0.0670527	0.00848519	0.0529908	0.176905	0.0947146
AGPAT4	ENSG00000026652	Colon	HG/GF-DX	2.51123	7.04716	3.12252	0.334353	1.78593	2.68397	5.25659	2.90645	2.1667	0.344239	0.868084	1.0604	0.795741	1.05678	0.269111	0.616623	4.42522	0.331546	0.0510672	0.255369	0	0.178633	0	0	0	0.128734	0.492191	0.24099	0.267196	0.161225	0	0	0.265851	0.284671
AIFM3	ENSG00000183773	Colon	HG/GF-DX	4.37243	14.6073	5.08669	0.596272	2.83974	3.4924	3.18548	1.80666	2.66483	1.47573	0.567072	0.888968	1.21566	0.604046	0.784488	1.26884	1.14973	0.363856	0.455356	0.0583867	0.0583715	0	0.144487	0	0.250312	0.0662247	0.157546	0.118069	0.045818	0	0.209911	0.2549	0	0
AOAH	ENSG00000136250	Colon	HG/GF-DX	1.59454	1.58897	2.01202	2.31834	0.344618	0.781937	0.397196	1.28525	0.158587	0.365339	2.07657	4.87673	0.998066	5.10932	3.76048	6.47148	0.853902	0.469158	0.722632	2.04773	0.421481	0.063194	0.149042	0.0532207	0.989778	0.113854	0.882208	0.682031	0.378098	0.0570359	0.342837	0.225373	1.06589	0.469965
APOC1	ENSG00000130208	Colon	HG/GF-DX	4.80254	7.70124	4.62088	23.2751	2.01823	5.88772	2.53761	1.50539	1.54791	0.713192	5.48112	7.56721	5.39546	11.677	39.5855	1.70336	2.77822	1.09903	0	0	10.2261	0	1.7457	1.24673	0.504047	0.26671	3.80695	1.71182	4.98217	0.668052	1.69077	1.75984	0	3.93187
APOL2	ENSG00000128335	Colon	HG/GF-DX	11.6247	17.5044	19.3963	30.9172	2.08513	21.3771	8.23975	34.261	2.63187	7.19993	12.074	99.6102	18.7935	21.5861	89.3663	78.4379	12.9903	12.4577	14.5411	16.3671	4.37176	1.57313	3.78751	1.54567	8.12382	1.41712	14.4965	4.85094	5.88268	1.65648	6.28857	4.36363	7.93414	3.34263
AQP8	ENSG00000103375	Colon	HG/GF-DX	126.672	167.341	273.09	10.2917	25.844	107.482	102.615	27.7318	51.7445	5.55435	6.72116	8.81079	15.3085	0.327911	4.75967	4.20933	131.319	0.0823008	0	0	0	0.110856	0.130727	0	0	0	0	0	0	0.0500269	0.0633065	0	0	0
ASPG	ENSG00000166183	Colon	HG/GF-DX	0.644765	0.715797	1.84681	0.0515076	0.468964	0.668847	0.47172	0.13992	0.143872	0.0662881	0.0318404	0.0226884	0.0278603	0	0.103642	0.15832	0.619737	0.357526	1.29805	0.3934	0.262199	0.0458644	0.486766	0	0	0.0247895	0.0252742	0.0265177	0.102905	0.0310462	0.3143	0.368031	0.136516	0.730901
BARX2	ENSG00000043039	Colon	HG/GF-DX	1.32461	1.94709	3.3137	0.229271	0.974144	0.947282	2.0414	0.519009	0.85387	0	0.141728	0.504953	0.248023	0	0	0.117452	2.68195	0.227346	0	0.0972836	0.145887	0	0.120372	0	0	0	0.0750005	0	0	0	0	0	0	0
C1QC	ENSG00000159189	Colon	HG/GF-DX	11.9667	10.1031	9.33326	26.5836	2.49781	9.32709	3.89435	11.2904	2.48279	2.01247	11.1929	42.8873	8.05758	18.3175	36.4335	26.8152	7.01433	7.9163	4.52534	8.17182	2.72323	1.64892	2.65744	1.01837	3.29378	1.58442	6.78466	4.15244	3.45299	1.53784	1.50663	3.65907	5.88961	6.30656
C1R	ENSG00000159403	Colon	HG/GF-DX	18.2265	5.31563	9.40438	13.1144	1.69818	7.68913	5.47147	6.41253	2.85725	2.1941	7.75563	21.4316	6.21868	16.9832	18.2081	14.5788	6.83767	11.8339	3.20484	7.56797	2.36438	2.17982	1.27379	1.42602	3.7773	1.95663	13.621	3.87099	2.62008	1.58095	1.48379	1.9088	5.61928	7.07164
CA1	ENSG00000133742	Colon	HG/GF-DX	58.5994	174.544	208.511	1.89584	89.8155	28.5908	152.936	46.0927	45.9119	5.4897	3.98463	0.960355	4.61454	0	1.43054	0	53.6051	0.0939962	0.0723899	0	0.0603172	0.0422033	0.0746518	0	0.0862186	0	0	0.048802	0	0	0.0361514	0	0	0
CA5B	ENSG00000169239	Colon	HG/GF-DX	1.15617	0.44496	0.200238	1.87309	0.0583043	0.226786	0.146618	0.195701	0.134152	0	0.623477	0.803914	0.41565	1.01201	1.88449	0.295248	0.385247	0.571497	0.110033	0.366824	0.580654	0.0855319	0.113471	0.10805	0	0.0924595	0.377069	0.148358	0.671671	0.0868467	0.183167	0.152519	0.0636466	0.136305
CALCRL	ENSG00000064989	Colon	HG/GF-DX	1.76625	1.47773	2.65999	3.2698	0.338854	1.08268	0.365191	1.29986	0.579182	0.102636	1.57759	1.51056	1.72549	2.20559	3.85136	3.43185	1.51931	0.94898	0.365422	0.913676	1.16717	0.816656	0.56526	0.538256	1.30569	0.460591	1.09573	0.53376	0.238997	0.721052	0.608303	0.316576	0.634117	1.24485
CCL5	ENSG00000274233	Colon	HG/GF-DX	5.38797	4.455	1.74965	1.74859	0.636819	3.0963	4.53732	11.4001	0.976838	0	1.51329	6.77802	3.59406	1.84224	19.7034	16.124	3.15585	4.16139	6.67674	6.67762	1.33518	0.622805	1.37707	0	0	0	1.02962	0.360092	0	0	1.60049	0.555288	2.31723	0.496256
CCR1	ENSG00000163823	Colon	HG/GF-DX	1.47596	0.355022	0.766869	1.37953	0.0310129	0.452367	0.38994	0.55518	0.142715	0.197266	0.473767	1.75547	0.967271	1.95134	2.2104	1.96309	0.614756	0.506646	0.429206	1.04064	0.22758	0	0.0402378	0.17242	0.0464725	0.0491806	0.300853	0.34196	0.306233	0.123187	0	0	0.0677091	0.725026
CD160	ENSG00000117281	Colon	HG/GF-DX	0.402068	0.386847	0	0.835107	0	0.295751	0.191203	1.81485	0.0466527	0.107475	0	1.21392	0.316195	0.549897	1.51235	0.770064	0.0837332	0.662477	1.97702	2.23241	0.584527	0.0371806	0.328837	0	0.303831	0.160768	0	0.257964	0.417106	0	0.414037	0.331499	0.885347	0.118503
CD274	ENSG00000120217	Colon	HG/GF-DX	1.6936	1.87392	3.81313	3.58803	0.38433	1.70256	1.5034	4.77786	0.353722	0.0905419	1.21773	16.0837	2.09297	2.3163	9.90945	7.35238	3.52704	0.697628	1.88044	1.79113	0.0895333	0.407195	0.332434	0.158276	0.191971	0.101579	0.586869	1.05039	0.983893	0	0.402466	0.446834	0.652626	0.598996
CD5L	ENSG00000073754	Colon	HG/GF-DX	0	0	0	0.780238	0.0591989	0.115133	0	0.397407	0	0.125517	0.0602898	0.687368	0.15826	1.15597	0.588741	2.39823	0.195579	0.0967109	0	0	0.124118	0.0434221	0	0.109708	0	0	0.0957136	0.150634	0	0.117572	0	0.0774297	0.129246	0.276792
CD8A	ENSG00000153563	Colon	HG/GF-DX	1.42071	1.41407	1.52724	2.03508	0.277934	1.62162	0.31063	1.45117	0.198955	0.130953	2.23299	2.64446	1.92635	4.02015	3.4807	2.89306	0.612151	1.66485	2.64203	2.91439	0.258989	0.0679544	0.200337	0.0572298	0.0925511	0.0244861	0.224684	1.49301	0.660693	0.0306662	0.407469	0.767443	0.876489	0.721954
CETP	ENSG00000087237	Colon	HG/GF-DX	0.147911	0	0.192126	1.68968	0	0.271999	0	0	0	0	0.142433	0.033831	0.0830857	1.11261	0.927256	0.236073	0.154017	0.076159	0	0	0.293226	0	0	0	0.0698573	0.0739281	0.150747	0	0	0	0.0292911	0.12195	0	0.217972
CGB8	ENSG00000213030	Colon	HG/GF-DX	4.76258	20.9154	4.81154	1.12409	0.0909742	4.11365	7.3779	1.22144	2.97238	0.0964441	0.880181	0.363108	0.486415	0.0986916	0.150792	0.230343	0.375696	0.148621	0.515063	0.476973	0.0953698	0.0333646	0.177052	0	0.136324	0.0360669	0.18386	0.0771626	0	0.18068	0	0.11899	0.0993098	0
CHI3L1	ENSG00000133048	Colon	HG/GF-DX	2.72912	2.1649	2.86613	4.46242	0.549043	1.38815	0.506248	2.21147	0.976947	1.47454	1.1556	18.9391	2.54418	7.38568	10.0106	10.1945	2.17669	0.298984	0.0921033	0.383814	0.383714	0	0	0.0678326	7.624	0.0870677	3.90588	0.807193	0.240953	0.145391	0.0459962	0	0.319654	1.71142
CHP2	ENSG00000166869	Colon	HG/GF-DX	26.7621	27.9512	42.0805	2.92556	13.8732	14.1382	19.5366	6.70549	8.88675	1.4119	1.01728	0.966502	1.58242	0	1.47169	0.28101	15.2168	27.7408	33.9314	53.9995	3.83948	1.30252	11.5199	3.29086	2.49465	1.84802	4.39635	0.941358	12.4203	0.771481	8.01936	4.35493	17.4463	1.81624
CIDEB	ENSG00000136305	Colon	HG/GF-DX	0.610806	23.14	0.566711	0.0906188	0.192514	0.347668	0.380376	0.0615412	0.101247	1.34116	0.25208	0.199582	0.0980307	0.0596701	0.182341	0.278536	0.363441	6.15527	345.738	7.49798	3.77684	1.0288	8.67087	1.68191	1.15392	1.74452	58.2056	1.07303	2.39882	0.191172	2.85118	2.26621	8.04589	1.67166
CLEC7A	ENSG00000172243	Colon	HG/GF-DX	0.148121	0.0890712	0.513065	1.07678	0.0933699	0.363181	0.0586992	0.835734	0.042967	0	0.427908	2.50706	0.83204	0.405162	1.31548	1.06384	0.077118	0.228802	0.117473	0.0979068	0	0.0342432	0	0.0865168	0	0.11105	0.79255	0.118792	0.0768307	0	0.205329	0	0.305775	0
CPVL	ENSG00000106066	Colon	HG/GF-DX	2.13049	1.74702	0.964385	4.17367	0.244178	1.03882	0.422148	1.77579	0.533738	0.841294	1.67858	5.05018	2.31192	6.88719	6.98161	3.09125	0.504191	1.99452	0.998435	2.24037	0.383964	0.291043	0.554417	0.339384	0.274423	0.38722	2.122	0.595434	1.65763	0.181857	0.15342	0.119766	1.33276	0.998977
CSF1R	ENSG00000182578	Colon	HG/GF-DX	4.74175	1.76013	3.19367	6.01869	0.701128	2.97837	1.09035	2.64238	0.90001	1.01713	4.13397	11.3276	3.74874	9.44752	7.82912	6.4936	3.23071	3.4965	1.0214	4.9529	0.889742	0.717277	0.406962	0.820632	1.18887	0.526668	2.77432	2.25354	2.247	0.641273	0.336192	0.458523	1.20848	3.10568
CST7	ENSG00000077984	Colon	HG/GF-DX	2.06186	1.81849	1.30935	2.71228	0.519887	1.26388	0.326839	1.35724	0.0797472	0.183715	1.23542	3.20688	2.31641	5.63989	1.57983	2.85205	0.572527	1.98174	2.50735	2.18059	0.363337	0.0635558	0	0.642304	0	0.0687034	0.770514	0.587944	0.285197	0	0.816629	0.453327	0.945871	0.202567
CTSC	ENSG00000109861	Colon	HG/GF-DX	8.81678	10.7575	7.45052	11.6777	0.778624	6.70995	2.32935	4.44593	1.87802	2.22015	8.01176	18.8024	5.6465	13.5148	14.9975	13.5962	3.37071	5.87755	7.46538	13.4575	3.77162	0.452955	2.78684	0.995138	3.25887	0.617374	2.86506	3.37039	6.27445	0.533238	1.38331	0.70235	5.45151	2.95011
CXCL10	ENSG00000169245	Colon	HG/GF-DX	1.2356	2.97206	4.35632	9.2573	0.166902	4.11159	2.09853	4.35721	0.512032	1.65141	2.03973	38.7988	5.70131	6.75958	30.3385	19.8617	3.03272	1.72685	6.43957	3.03353	0.699864	0.489687	1.01055	0.309303	0.7503	0.132337	3.23819	1.17969	1.28181	0.165738	0.664155	0.509368	0	0
CXCL11	ENSG00000169248	Colon	HG/GF-DX	0.213228	0.683853	2.21575	1.99296	0.134411	1.17634	0.619669	3.7095	0.453589	0.18999	0.0912584	15.7367	1.95635	1.94417	11.3622	12.0247	1.99827	0	2.14203	0.657728	0.234842	0	0.290652	0.16606	0.335687	0.1421	0.72439	0.0760031	0.147469	0	0.309657	0.234405	0.195635	0
CXCL9	ENSG00000138755	Colon	HG/GF-DX	1.37639	3.97286	4.76757	45.455	0.694099	7.5933	1.30909	7.37762	0.798527	3.67916	4.41806	105.778	5.87601	12.4242	50.909	64.1462	3.15306	2.55133	0.654957	3.27521	1.81909	0.12728	0.900561	0.321577	0	0.550354	3.50697	2.79643	0.571149	0	1.09028	0.226963	1.51539	0.405669
CXCR6	ENSG00000172215	Colon	HG/GF-DX	0.388991	0.350874	0.252637	0.60596	0.0613013	0.268249	0	0.20576	0.0282096	0.0649871	0.312155	0.378132	0.327762	0.931021	1.01608	1.08649	0.0506312	0.150218	0.578443	0.642799	0.0642632	0	0.0397678	0.0568019	0	0.048606	0.247782	0.0519946	0.100885	0.0304369	0.154066	0	0.334591	0.0716556
CYP4F11	ENSG00000171903	Colon	HG/GF-DX	20.0232	54.9533	40.9319	5.11339	13.1185	24.3867	31.7402	20.1875	5.75121	2.54454	1.0115	10.421	1.29071	0.448938	0.823123	11.1067	2.7344	19.8762	89.97	35.3227	11.2795	6.07088	23.7859	7.97592	12.2164	4.69224	9.23343	1.08811	14.1659	0.0821893	8.91855	5.41275	38.5795	0.773971
DSE	ENSG00000111817	Colon	HG/GF-DX	1.60007	0.580365	1.0117	1.7672	0.272168	1.19877	0.724678	1.18223	0.324166	0.339449	1.12504	2.75354	1.31254	2.77888	2.49445	1.66199	0.58182	1.6739	3.3034	2.92107	0.587419	0.434497	1.39173	0.534052	0.551782	0.291968	0.763606	0.570329	1.10661	0.333863	0.482842	0.272223	1.04861	1.30998
FAM26F	ENSG00000188820	Colon	HG/GF-DX	1.34198	1.98643	1.51966	5.25306	0.0650718	1.32883	1.22727	1.01928	0.598895	0.275937	1.32542	17.3779	1.27571	2.40012	10.5701	11.5331	0.429963	2.0198	1.30991	0.955271	0.204648	0.0477299	0.168855	0	0.390037	0.0515957	1.42032	0.717505	0.214181	0	0.122656	0.0851112	0.142068	0.76063
FCGR3A	ENSG00000203747	Colon	HG/GF-DX	0.324159	0.259907	1.02926	3.0298	0.0681125	1.05975	0.856411	0.457245	0.125376	0.577663	0.346839	5.38777	1.33533	1.92115	1.91927	3.44916	0.675082	0.111273	0.171391	0.571377	0.0714035	0.149881	0.530237	0	0	0.0540067	1.21138	0.288859	0.336284	0.202913	0.171184	0.0890883	0.297414	0.318469
FPR1	ENSG00000171051	Colon	HG/GF-DX	0.637397	0.0958232	0.275979	0.24823	0.0502239	0	0.126298	0	0.0462241	0	0.204598	0.838288	0.537067	0.87175	0.499483	0.890153	0.248891	0.738439	0.252755	0.737299	0.0526505	0	0	0.0930751	0.15052	0.0398227	0.0812027	0.255594	0.165309	0	0.0315563	0.197072	0.109651	0
GPAM	ENSG00000119927	Colon	HG/GF-DX	4.87707	2.5588	2.94783	7.66536	0.484876	2.02647	0.700457	0.715642	0.512725	0.328104	3.04692	2.43317	0.98368	3.96185	12.3461	2.66434	1.72121	2.84827	3.64728	4.71656	4.44495	0.68104	1.40544	0.477965	0.494693	0.64622	2.88562	0.595019	1.91853	0.174158	1.45845	0.958043	3.33349	2.07416
GPNMB	ENSG00000136235	Colon	HG/GF-DX	10.0711	6.29844	12.7329	13.0529	1.90454	7.63034	4.15076	5.51191	2.24366	1.39988	7.81028	25.0809	5.02365	18.4572	26.3068	17.6815	5.70488	4.89523	1.9489	10.012	2.31601	0.484284	0.560105	0.941201	3.08224	0.926205	1.37542	4.15695	4.26272	0.277385	0.366972	1.09607	3.16015	5.1055
GUCA2A	ENSG00000197273	Colon	HG/GF-DX	298.522	779.75	398.551	15.3026	144.257	233.39	321.815	76.7237	124.431	4.3764	10.9778	21.3868	13.4887	0.995197	35.3533	10.1621	286.031	51.3298	99.8374	92.3473	15.267	5.71957	6.69517	11.2631	12.8876	2.18217	12.9782	0.778101	5.47284	2.73294	12.3205	12.1489	50.5723	1.34041
GUCA2B	ENSG00000044012	Colon	HG/GF-DX	51.2771	49.9377	67.1471	2.3379	54.8705	26.8321	45.3995	7.76218	32.5062	2.00585	2.40869	1.25866	7.02534	0.684198	3.13618	0.399224	52.0917	71.6089	114.066	133.591	41.3231	8.32703	24.3444	15.4867	15.3577	8.75142	21.7965	1.20363	10.8985	6.57613	48.1474	17.7359	50.9479	6.26642
HK3	ENSG00000160883	Colon	HG/GF-DX	0.689522	1.3193	0.78708	1.5949	0.197567	0.653206	0.347775	1.01682	0.236383	0.293225	1.0664	4.57363	0.492959	2.01468	2.88176	3.4516	0.391629	0.161379	0.0994271	0.414334	0.103557	0.028983	0.128167	0.0366133	0.473683	0.0469956	0.830517	0.268117	0.39017	0.058857	0.0248268	0.129205	0.258804	0.138563
HMGCS2	ENSG00000134240	Colon	HG/GF-DX	65.5788	58.5982	16.7703	1.01093	8.49374	2.98348	21.278	3.17978	16.1399	3.08137	0.888051	0.0468737	0.834601	0	0.695899	0.654169	3.68104	10.2882	1.66593	6.90843	0.0677121	0.331642	0.293314	0.179551	0.193578	0.179251	0.469944	0.246533	0.425198	0	2.29297	0	2.67936	0
IDO1	ENSG00000131203	Colon	HG/GF-DX	5.05449	6.97052	7.58674	19.107	0.849642	10.4516	3.04464	21.8643	0.625581	3.87313	6.31669	183.341	8.17706	12.7197	66.0493	106.38	3.57894	1.94324	2.67243	4.45463	1.46965	0.249283	1.15749	0.236184	1.90977	0.269474	6.90291	3.27896	2.0275	0.210929	0.453765	0.388954	1.66949	1.09247
IFIT2	ENSG00000119922	Colon	HG/GF-DX	1.02991	1.19736	1.90262	2.46003	0.389529	1.03114	0.571402	1.88857	0.33859	0.321183	1.19012	2.93673	1.25348	2.48849	2.94131	3.50674	2.71681	1.48484	3.15831	2.85919	0.794014	0.333337	0.645783	0.320834	0.8107	0.652036	1.90688	0.752558	1.17527	0.279365	1.14215	0.537793	1.18117	0.708282
IGSF6	ENSG00000140749	Colon	HG/GF-DX	0	0.493183	0.266326	1.70345	0.193869	0.439887	0.325014	0.578427	0	0.137017	0.460697	1.68828	0.748631	1.4021	1.60671	1.79985	0	0.316716	0.16261	0.271052	0.135491	0	0	0.11976	0.774694	0.0512398	0.417934	0.657745	0.319055	0.0641724	0.081207	0	0	0.604307
IL8	NA	Colon	HG/GF-DX	0.760451	0.381075	0.329259	0.855553	0.159787	0.271916	0	0.178777	0.0367653	0	0	1.24653	0.177987	1.04005	3.50926	0.202286	0	0	0.452327	0.167551	0.167507	0.117203	0.46646	0	0	0	0.193759	0	0	0.0396681	0	0	0.0872136	0
KLRD1	ENSG00000134539	Colon	HG/GF-DX	1.1923	1.04288	0.469308	0.450262	0.136651	0.930179	0.429544	1.8347	0.062884	0.434601	0.487092	2.62793	0.608863	2.52013	2.83127	7.78487	0	0.558103	1.54733	3.43898	0.501387	0.100233	0.088649	0.126621	0	0.0541755	0.883756	0.231809	0.44978	0.067849	0.343438	0.357467	1.19337	0.159732
KRT7	ENSG00000135480	Colon	HG/GF-DX	1.94926	1.32135	0.398976	3.20214	0.0893629	0.651741	1.17978	4.54925	0.123369	0.568416	0.409544	20.6549	0.199083	1.5511	22.4033	9.72932	1.84521	0	0	0	0.0468403	0	0.028986	0.0828039	1.70734	0.017714	0.180604	0	0.2206	0.0887398	0.112296	0.0584415	0	0.0522285
LILRA3	ENSG00000278046	Colon	HG/GF-DX	0.20254	0.0608979	0.109619	0.420683	0.0159592	0.0931149	0.100331	0.107136	0.0146882	0	0.2438	0.914943	0.156438	0.484765	0.423244	0.565713	0.105451	0.0260719	0.020079	0.100408	0.050191	0.011706	0.0207063	0.0295757	0.143488	0.0632706	0.129015	0.0676816	0	0.0158479	0.0200548	0.041748	0.209058	0.186549
LILRA4	ENSG00000277092	Colon	HG/GF-DX	0.854311	0.205493	0.937074	2.01102	0.0359017	0.453852	0.180563	0.80337	0.0991274	0	0.694703	2.47511	0.831812	2.18105	0.595078	0.999917	0.415137	0.469209	0	0.752923	0.150545	0.0526674	0.0465807	0.199599	0.107596	0.0569332	0.174139	0.243609	0.472675	0	0.09023	0	0.31353	0.167863
LINGO4	ENSG00000213171	Colon	HG/GF-DX	0.158863	0.0477653	0.034392	0.494945	0.0250353	0	0	0	0	0	0.0254966	0	0.0223095	0.380226	0.622447	0.0633882	0.0827105	0.163596	0.0629958	0.105007	0.209959	0.0367265	0	0	0	0.0198506	0.0404774	0.0212344	0	0	0.04719	0.229215	0.0546583	0.175584
LIPA	ENSG00000107798	Colon	HG/GF-DX	3.21158	2.97413	4.58879	7.57107	0.93125	3.28762	1.88363	2.62747	1.34152	0.729701	3.07203	6.71398	2.32721	6.06149	11.4761	5.89472	2.20714	2.21587	5.45069	7.59971	2.31328	0.386082	1.41838	0.675311	1.66849	0.658132	1.48929	2.14638	1.33268	0.160827	0.915835	0.450144	1.63536	1.60915
LYZ	ENSG00000090382	Colon	HG/GF-DX	32.2849	48.0468	25.1415	54.5139	6.14928	22.6375	7.36361	31.1243	9.29784	6.20859	40.1105	96.6879	13.9604	80.3689	88.3357	55.2355	15.2368	33.7253	59.3145	161.816	6.4464	1.07392	3.9892	1.62798	14.6995	1.97353	14.3216	21.1112	39.2754	0.581563	2.57579	2.298	19.8185	23.6176
MAMU-DPA1	NA	Colon	HG/GF-DX	29.9783	11.2343	12.4783	41.4354	2.23662	7.59013	6.19834	12.2569	2.94071	5.03254	16.8746	79.0355	25.1375	53.5779	33.6679	36.1741	6.48446	25.428	11.3708	45.6616	6.93837	2.2432	3.1388	11.3351	10.3966	0.687655	7.97041	9.25302	15.6249	1.31449	10.6401	11.821	11.6597	8.32342
MAMU-DPB1	NA	Colon	HG/GF-DX	24.5839	11.2232	19.2032	41.3703	1.13854	6.2738	8.74828	11.8893	5.12289	4.02331	21.9664	71.9741	28.4645	47.6207	21.0732	29.628	8.77672	20.4598	6.20725	50.4074	8.55376	2.04138	2.13373	10.3153	11.3739	2.05626	5.72694	14.0024	17.0717	3.01493	5.92157	6.28756	11.4619	8.57656
MIA	ENSG00000261857	Colon	HG/GF-DX	0.85642	4.8925	2.59568	0.667055	0.944746	1.96863	0	0.604016	0.496861	0	3.84863	1.07737	0.481077	0	0.223705	0.341723	0.445888	1.32291	1.01882	3.39652	0	0.0989953	0.350218	0.500231	0.202241	0	0	0.686842	1.77691	0	0.169599	0	1.76796	2.52416
MNDA	ENSG00000163563	Colon	HG/GF-DX	1.08391	1.08633	0.573598	2.43892	0	0.627502	0.0954541	1.10422	0.31442	0.643854	0.927794	1.5426	1.79276	2.55307	4.71879	1.15331	1.12865	0.558103	0.477573	0.636847	0.198963	0.167055	0.196998	0.211035	0.682564	0.0300975	1.16607	0.418545	0.687163	0.113082	0.119249	0.248241	0.497239	0.709921
NLRP3	ENSG00000162711	Colon	HG/GF-DX	0.661718	0.198959	0.537204	0.601304	0.10428	0.177459	0.0655583	0.233348	0.0719817	0	0.318606	1.24865	0.441401	1.01814	0.7346	0.924118	0.215323	0.425897	0.327999	0.546737	0.0546595	0.0764892	0.101474	0	0.351591	0	0.210753	0.287458	0.214521	0.0517766	0.081901	0	0.170753	0.121894
NOS2	ENSG00000007171	Colon	HG/GF-DX	6.99175	4.03983	6.39928	8.88896	0.737169	6.34481	4.33858	13.5124	0.375319	0.86463	0.862568	115.825	21.9994	2.79046	53.8925	53.572	20.0016	2.38295	0.749864	0.394717	0.115096	0.161063	0.488396	0.465064	5.80522	0.211416	4.97033	0	0.258123	0.389377	0.610994	1.51808	0.513647	0.403341
PFKFB3	ENSG00000170525	Colon	HG/GF-DX	18.8381	6.96166	7.47432	8.5369	1.44657	8.14617	2.41608	3.86506	1.60956	1.69377	7.58604	37.3375	7.138	7.26088	18.0724	18.9693	5.56376	4.90278	3.50417	6.02217	1.3354	0.601792	0.924424	0.560166	3.36474	0.308147	2.21666	2.69198	3.73089	0.771844	0.990295	2.68277	2.87541	1.4133
PLAU	ENSG00000122861	Colon	HG/GF-DX	4.68717	1.46566	2.84121	4.04019	0.797745	2.49963	0.520096	0.793383	0.679827	0.0626452	0.601812	11.75	1.36912	1.92315	11.5577	5.53591	0.732099	0.675757	0.966504	0.433745	0.526553	0.238391	0.153339	0.164265	0.487019	0.0468545	1.00318	0.400967	0.340374	0.234721	0.167078	0.734256	1.09661	0.345367
PRF1	ENSG00000180644	Colon	HG/GF-DX	1.00334	0.804468	0.470628	1.64982	0.210823	1.15318	0.165674	0.648668	0.169779	0.167624	1.15406	4.72368	1.19767	1.94401	4.63014	3.60312	0.47885	0.861034	0.596803	0.497401	0.165757	0.0579892	0.239342	0.146512	0.118468	0.0208953	0.191735	0.447041	0.0433697	0.0785075	0.281484	0.517027	0.402746	0.36965
RARRES3	ENSG00000133321	Colon	HG/GF-DX	2.81992	7.80037	6.10482	22.5497	0.711028	6.74136	3.79954	8.35309	0.163601	1.88445	7.78441	41.4083	3.96008	8.87047	30.3475	19.3532	3.5236	9.58303	21.2462	11.5564	3.16788	0.391152	3.6901	0.65884	1.06547	1.97322	7.04131	0.904622	5.55825	0.529553	2.23374	2.55749	5.04516	0.415564
RNF152	ENSG00000176641	Colon	HG/GF-DX	6.33164	11.4038	10.4844	0.320757	5.66559	1.32528	2.76622	1.78623	1.45143	0.24768	0.178454	0.551026	0.485789	0.253452	0.935857	1.33098	7.30057	1.78116	3.28236	3.10314	0.224511	0.528386	0.353649	0.216485	0.145873	0.370497	0.960091	0.132109	0.320413	0.270671	0.464849	0.713024	2.16784	0
RNF223	ENSG00000237330	Colon	HG/GF-DX	0.944728	1.94778	1.51932	0.140159	0.170149	0.910014	0.855745	0.571112	0.313196	0.360758	0.173284	1.04955	0	0	0.141013	0	0.562131	0.416948	0.107036	0.178416	0	0	0	0	0	0.0674558	0	0	0	0	0	0.111274	0	0
SCD	ENSG00000099194	Colon	HG/GF-DX	3.2299	9.02893	2.49458	23.9334	0.165081	1.39125	0.968635	0.985072	1.82321	0.466686	0.784577	9.26447	1.71626	4.895	40.4967	5.43373	1.09078	0.539374	1.38464	0.923215	10.5565	0.322897	0	0.203953	0.577202	0	0.667265	0.46673	0.996156	0.109287	1.24467	9.78836	0.600691	1.02915
SCN1B	ENSG00000105711	Colon	HG/GF-DX	1.58313	0.952003	1.49555	2.98929	0.317529	1.19098	0.570348	1.72558	0.33399	0.192355	1.15493	3.81855	1.37436	2.95256	1.42856	2.06735	0.824245	1.18568	0.513638	1.04644	0.713295	0.266178	0.0588541	0.336255	1.08757	0.287737	1.02677	0.384746	0.67187	0.315315	0.199508	0.474645	0.495176	1.59069
SIGLEC1	ENSG00000088827	Colon	HG/GF-DX	0.369458	0.460209	0.491327	0.904407	0.124764	0.509558	0.0941227	0.428081	0.0842068	0.105812	0.864027	0.953694	0.511426	1.64221	0.496316	1.70584	0.274793	0.434819	0.0941822	0.209321	0.15695	0.146422	0.0647499	0.092485	0.149565	0.0593553	0.874118	0.451508	0.17795	0.115634	0.0470344	0.10879	0.145275	0.23334
SLAMF7	ENSG00000026751	Colon	HG/GF-DX	4.1795	3.20663	2.43364	3.66695	0.136272	2.65029	0.628252	2.54113	0.627098	0.192621	2.59063	10.7793	1.90249	5.12485	11.7455	6.7857	2.32609	0.890491	0.742949	2.57209	0.714283	0.0333184	0.117871	0.16836	1.29328	0.0360169	0.587538	1.34848	0.897067	0	0.313946	0.178238	0.0991723	0.955739
SLAMF8	ENSG00000158714	Colon	HG/GF-DX	0.821142	1.18509	0.796401	1.53498	0.124228	0.684547	0.390494	0.509638	0.0571672	0.131697	1.15974	5.85987	0.756466	1.84181	2.71116	2.62117	0.376218	0.439717	0.416791	0.564478	0.108525	0.0607471	0.134317	0.11511	0.186154	0	0.518872	0.245858	0.238519	0.102801	0.0910631	0.352051	0.226018	0.338826
SLC14A2	ENSG00000132874	Colon	HG/GF-DX	0.663946	2.92789	0.83048	0	0.0930058	0.633089	2.25111	0	1.34818	0	0.0710398	0.0168735	0.0207199	0	0	0	0.192043	0	0	0	0	0	0	0	0	0	0	0	0	0	0	0	0	0
SLC40A1	ENSG00000138449	Colon	HG/GF-DX	5.99963	4.58841	5.83485	11.4389	2.24977	3.86625	4.46258	7.29105	1.9278	2.01495	4.04915	10.9922	7.22426	8.07929	8.87254	8.83912	6.31138	5.92493	15.3727	10.1278	3.70036	2.38994	4.2778	1.29391	6.10312	1.90687	6.06765	2.12206	4.81964	2.06075	2.57122	1.77571	5.50462	4.94216
SYT5	ENSG00000129990	Colon	HG/GF-DX	6.84294	11.0297	12.951	0.659367	9.64986	6.18377	5.92683	4.97545	2.53753	1.13144	0.769911	5.77657	1.66436	0.0964836	0.368545	2.47708	20.4214	3.05121	5.09134	2.89107	0.885743	0.750216	1.50012	0.576876	1.46601	0.21156	1.40203	0.150873	1.61006	0.132478	0.866162	3.25719	7.2816	0.519807
TAAR1	ENSG00000146399	Colon	HG/GF-DX	2.69523	0.694607	3.75099	0	1.69897	0.0590043	1.0681	0.135778	0.558452	0.128652	0	0.352268	0	0	0	0	0.400928	0	0	0	0	0	0	0	0	0	0	0	0	0	0	0	0	0
TFEC	ENSG00000105967	Colon	HG/GF-DX	1.15424	0.694094	1.69919	1.91792	0.181898	1.27355	0.640385	1.3025	0.267859	0.0771339	2.1489	4.06569	2.07479	3.39405	2.412	2.57912	0.300473	0.653751	0.503477	1.60218	0.457648	0.18679	0.236004	0.202256	0.218057	0.25961	0.58819	1.63539	0.898062	0.18063	0.228578	0.142749	0.0794258	0.255146
THRSP	ENSG00000151365	Colon	HG/GF-DX	3.2182	0.322539	1.39341	28.8725	0	0.164391	0	0	0.0518631	0	2.35296	0.490724	0	8.55836	39.416	0.142678	0.372339	0.552349	0.0708974	0	15.1819	0.123999	0	0.626578	0.337764	0.0446808	3.55324	0	0.0927381	0	2.19517	6.26488	0.984225	0.790428
TLR2	ENSG00000137462	Colon	HG/GF-DX	0.853244	0.635254	0.351843	1.01269	0.051224	0.17434	0.289829	0.401183	0.0942891	0.217216	0.39126	1.63562	0.639056	0.666833	0.764145	1.75091	0.126924	0.376572	0.483353	0.429704	0.134248	0.187863	0.0664608	0.0949286	0.115138	0.0812315	0.600443	0.217236	0.379353	0	0.0321847	0.100498	0.559175	0.119752
TLR8	ENSG00000101916	Colon	HG/GF-DX	0.428841	0.294719	0.477459	0.922527	0.0772356	0.394306	0.145668	0.302452	0.0533135	0.0409398	0.511283	1.40124	0.326925	0.712195	1.40822	1.3689	0.191376	0.22081	0.21864	0.607414	0.101209	0.042489	0	0	0	0	0.29658	0.311172	0.127109	0	0	0.101021	0.168625	0.270844
TMEM173	ENSG00000184584	Colon	HG/GF-DX	6.66318	7.24524	4.9796	7.77295	1.15074	3.69274	1.88095	5.53628	1.11205	1.58591	6.85591	16.4513	5.74254	10.7359	8.10638	7.72113	2.47116	2.25591	1.37541	2.53398	1.56825	0.886268	0	0.213256	1.98303	0.228107	2.4187	2.4401	1.42036	0.685632	0.397665	0.376281	1.13056	2.82474
TMIGD1	ENSG00000182271	Colon	HG/GF-DX	3.53753	5.81105	8.89116	0.0896044	2.3387	1.95688	4.51341	2.5558	2.95336	0.115317	0	0.236817	0.630067	0	0	0.413127	14.1952	9.32948	39.62	53.6092	3.42098	2.67287	4.37511	8.3658	7.33502	1.42312	4.13299	0.276787	3.40132	0.216037	4.10075	8.60766	9.02451	3.43305
VMO1	ENSG00000182853	Colon	HG/GF-DX	3.92405	2.76654	2.10914	8.15039	0.426478	1.41004	0.214493	2.29039	0.471016	0.723393	2.17169	13.1226	1.59619	2.961	8.62415	4.3193	1.12719	1.53279	1.5024	4.65089	1.52009	0.31282	0.110667	0.15807	0.127814	0.0676313	0.75849	0.723462	0.140373	0.0847009	0.321554	0	0.558666	0.797623
WARS	ENSG00000140105	Colon	HG/GF-DX	8.92907	14.1873	16.4663	21.0797	1.64893	10.0987	6.85775	28.4185	2.13049	5.47953	6.08751	143.33	9.72061	11.4552	58.6046	79.4457	11.4715	4.97314	7.14135	7.3817	1.52914	1.12807	1.70741	0.852097	2.37586	0.917722	8.9465	2.91821	4.27927	0.692758	0.97627	1.07836	4.15387	1.92744
KRT7	ENSG00000135480	Colon	HG/GF	1.94926	1.32135	0.398976	3.20214	0.0893629	0.651741	1.17978	4.54925	0.123369	0.568416	0.409544	20.6549	0.199083	1.5511	22.4033	9.72932	1.84521	0	0	0	0.0468403	0	0.028986	0.0828039	1.70734	0.017714	0.180604	0	0.2206	0.0887398	0.112296	0.0584415	0	0.0522285
NOS2	ENSG00000007171	Colon	HG/GF	6.99175	4.03983	6.39928	8.88896	0.737169	6.34481	4.33858	13.5124	0.375319	0.86463	0.862568	115.825	21.9994	2.79046	53.8925	53.572	20.0016	2.38295	0.749864	0.394717	0.115096	0.161063	0.488396	0.465064	5.80522	0.211416	4.97033	0	0.258123	0.389377	0.610994	1.51808	0.513647	0.403341
PI3	ENSG00000124102	Colon	HG/GF	12.7453	6.17718	4.77716	0.197556	1.43896	5.71371	1.35695	9.92816	0.220726	0	0.244245	58.5648	0.320571	0	6.55903	14.8771	20.9967	0	0	0	0	0	0	0	0	0	0	0	0	0	0	0	0	0
A1CF	ENSG00000148584	Colon	GF/GF-DX	5.47923	5.562	2.48121	0.469839	1.36255	1.32498	3.46623	3.4744	0.670762	0.537478	0.225898	1.10377	0.818876	0.0687504	1.26053	1.52438	2.14608	10.7156	36.6776	29.7048	5.04916	3.67229	6.61912	6.4595	3.8461	2.00999	3.30448	1.18256	6.20565	1.06985	5.45519	4.76623	13.9746	1.55565
ABCB11	ENSG00000276582	Colon	GF/GF-DX	0.545543	1.34676	1.5167	0.0596374	0.343889	0.580812	0.568932	0.364509	0.149922	0.0383754	0	0.341503	0.129031	0	0.270002	0.183308	1.82378	0	0	0	0.0379479	0	0.0704495	0	0	0	0	0	0	0	0	0	0	0
ABHD17C	ENSG00000136379	Colon	GF/GF-DX	11.8244	15.0248	10.1949	1.7619	3.49999	6.08214	8.19019	4.42358	2.35628	1.23681	1.05614	6.39686	1.99264	1.6172	4.24355	3.61037	6.15629	5.45308	9.45933	7.40807	0.849328	0.570495	2.64896	0.720688	1.45686	0.0770876	0.943138	0.852105	2.34668	0.096544	0.957011	0.762973	3.11315	0.303049
ABHD5	ENSG00000011198	Colon	GF/GF-DX	10.9047	16.6244	12.7014	1.75453	2.61401	8.23774	11.8079	4.44119	2.98502	1.33427	2.26779	5.44504	1.98431	1.15531	3.36994	4.78008	7.27669	5.53572	10.9018	7.61397	1.37016	1.38476	5.46418	1.79419	1.30569	1.72722	2.93498	0.780111	3.10696	1.15368	1.67283	1.89946	6.97529	1.81069
ABL2	ENSG00000143322	Colon	GF/GF-DX	9.00996	9.19531	8.22064	1.32828	2.84873	2.83986	2.70327	2.64605	1.71492	0.873713	1.97064	7.12508	1.27726	1.16618	1.87091	4.30957	7.51737	2.16594	2.95294	3.38167	0.676159	0.354825	1.02282	0.166015	0.214781	0.241503	0.970417	0.744627	1.79863	0.320249	1.03566	0.726456	1.83847	0.670169
ABTB1	ENSG00000114626	Colon	GF/GF-DX	2.44052	3.73567	3.26614	2.99535	1.2587	2.34599	0.351695	0.704148	0.868845	0.444794	3.77448	3.67912	3.20919	3.48956	1.97042	5.31164	1.09737	1.94205	3.91508	3.88626	1.02629	0.769377	0.680461	0.323977	1.10025	0.499015	1.35673	1.60141	1.55361	0.624963	1.86731	0.823165	3.12974	1.14435
AGPAT4	ENSG00000026652	Colon	GF/GF-DX	2.51123	7.04716	3.12252	0.334353	1.78593	2.68397	5.25659	2.90645	2.1667	0.344239	0.868084	1.0604	0.795741	1.05678	0.269111	0.616623	4.42522	0.331546	0.0510672	0.255369	0	0.178633	0	0	0	0.128734	0.492191	0.24099	0.267196	0.161225	0	0	0.265851	0.284671
AHCYL2	ENSG00000158467	Colon	GF/GF-DX	36.6999	38.3224	46.8108	4.57362	28.9314	22.364	29.9775	16.5656	8.81732	3.28926	5.12789	10.5273	8.63423	3.77927	9.56382	7.92485	50.6686	11.5604	15.6488	32.7059	1.11274	1.51722	2.01281	4.08549	4.40466	0.971112	2.42024	2.23922	3.67289	1.24324	1.82977	2.42069	7.54648	1.52707
ANKDD1B	ENSG00000189045	Colon	GF/GF-DX	4.11885	7.90848	4.8808	0.300175	2.32306	3.72071	2.9209	2.44626	0.838453	0.193156	0.417507	2.44612	1.42068	0.790629	0.453003	1.15331	3.91266	0.446482	0.630396	2.4837	0.238756	0.0668218	0	0.0844139	0.409539	0.036117	0.220939	0.193174	0.149927	0.180931	0.572397	0.297889	0.596687	0
ANKRD56	NA	Colon	GF/GF-DX	6.33417	8.66874	5.97688	1.49709	1.29422	5.9178	2.94297	2.15666	1.59665	0.350308	0.420662	4.83596	0.588925	0.238981	1.55185	2.5797	4.6397	2.51919	5.57785	4.15796	0.635078	0.424159	1.17901	0.204124	1.44422	0.283841	0.378434	0.186849	1.17826	0.164068	0.743972	0.972454	2.34466	0.321879
APLNR	ENSG00000134817	Colon	GF/GF-DX	0.483134	0.581057	0.47067	1.19164	0.30455	0.407209	0.239328	0.255559	0.0700738	0	0.387702	0.580153	0.882021	1.23894	1.45129	0.385554	0.0628849	0.124383	0.0478958	0	0.279357	0.0837697	0.0493923	0	0.171136	0	0.43085	0	0.313253	0.22682	0	0.348546	0.166227	0
AQP8	ENSG00000103375	Colon	GF/GF-DX	126.672	167.341	273.09	10.2917	25.844	107.482	102.615	27.7318	51.7445	5.55435	6.72116	8.81079	15.3085	0.327911	4.75967	4.20933	131.319	0.0823008	0	0	0	0.110856	0.130727	0	0	0	0	0	0	0.0500269	0.0633065	0	0	0
BAG3	ENSG00000151929	Colon	GF/GF-DX	9.93899	16.3933	17.9512	1.05324	2.40378	7.68388	13.1184	9.78505	2.35355	4.17488	1.84908	17.6297	1.59515	1.44255	3.30613	9.77686	7.77253	4.59537	4.6973	7.07906	0.616576	0.881579	2.22296	0.426512	1.07294	0.831324	3.05955	0.802521	3.78762	0.380907	0.70696	1.27099	3.6848	1.79348
BARX2	ENSG00000043039	Colon	GF/GF-DX	1.32461	1.94709	3.3137	0.229271	0.974144	0.947282	2.0414	0.519009	0.85387	0	0.141728	0.504953	0.248023	0	0	0.117452	2.68195	0.227346	0	0.0972836	0.145887	0	0.120372	0	0	0	0.0750005	0	0	0	0	0	0	0
C11orf86	ENSG00000173237	Colon	GF/GF-DX	28.2264	16.9737	18.0214	2.4842	7.99171	15.9826	14.7882	5.06123	9.0206	0.639413	0.921395	5.47129	1.3437	0	4.49879	5.7268	10.4614	29.5602	33.5789	38.5798	3.95182	2.98624	28.3677	3.63271	7.45643	3.34767	7.07005	3.06948	4.96308	0.598943	7.20036	15.5806	34.8959	3.87764
C1orf116	ENSG00000182795	Colon	GF/GF-DX	20.2473	32.9985	18.6291	2.32971	7.90444	13.5747	13.0843	7.62682	4.50512	1.99883	1.10781	15.6299	4.16813	0.629357	6.37059	9.91506	17.0103	8.70751	14.5524	14.9041	3.1549	1.38298	3.90467	1.61268	1.304	1.09249	1.49491	0.492066	6.92198	0.288049	3.05278	5.21676	9.81614	1.44103
C5orf30	ENSG00000181751	Colon	GF/GF-DX	8.29275	13.905	12.9022	1.39367	2.81978	4.13413	5.29089	6.45542	1.87654	0.643854	1.03825	2.86483	2.47411	1.31772	2.94812	2.69107	9.60251	6.34288	18.0386	18.8325	2.11469	1.17734	3.12382	1.3265	3.96537	1.06631	1.99897	0.662312	3.78386	1.18466	3.2027	0.936223	5.77744	1.21701
CA1	ENSG00000133742	Colon	GF/GF-DX	58.5994	174.544	208.511	1.89584	89.8155	28.5908	152.936	46.0927	45.9119	5.4897	3.98463	0.960355	4.61454	0	1.43054	0	53.6051	0.0939962	0.0723899	0	0.0603172	0.0422033	0.0746518	0	0.0862186	0	0	0.048802	0	0	0.0361514	0	0	0
CD200R1	ENSG00000163606	Colon	GF/GF-DX	1.40676	0.873232	1.1396	2.0736	0.114422	1.14048	0.755307	0.448073	0.315928	0	2.12668	0.871875	1.60593	3.10321	1.51726	2.39012	0.283517	0.233658	0.575836	2.45962	0.239901	0.10491	0.0742285	0.0530118	0.128595	0.0453628	0.0693746	0.970506	1.27107	0.227248	0.0718928	0.0748295	0.62453	0.334372
CD52	ENSG00000169442	Colon	GF/GF-DX	23.3227	21.0373	30.683	61.717	5.65451	28.0428	5.68775	12.6531	6.37513	1.1989	47.9413	31.2889	33.0046	38.032	25.3057	22.1914	8.17301	17.7823	8.89273	44.173	9.18797	1.03689	1.6507	1.0479	14.4045	2.80218	5.82822	30.2151	17.681	1.40377	1.7764	2.58855	7.40714	18.5069
CD8A	ENSG00000153563	Colon	GF/GF-DX	1.42071	1.41407	1.52724	2.03508	0.277934	1.62162	0.31063	1.45117	0.198955	0.130953	2.23299	2.64446	1.92635	4.02015	3.4807	2.89306	0.612151	1.66485	2.64203	2.91439	0.258989	0.0679544	0.200337	0.0572298	0.0925511	0.0244861	0.224684	1.49301	0.660693	0.0306662	0.407469	0.767443	0.876489	0.721954
CECR1	ENSG00000093072	Colon	GF/GF-DX	1.73425	1.44398	1.90611	3.04793	0.46251	1.79903	0.634403	0.564522	0.54177	0.178298	3.34006	3.57002	2.09823	3.1017	3.62403	3.72609	0.486189	0.961654	0.634804	2.20447	0.528935	0.246727	0	0.311682	0.189018	0.0333387	0.407887	1.28387	0.553575	0.0835064	0.0792549	0.0549949	0.550788	0.688077
CETP	ENSG00000087237	Colon	GF/GF-DX	0.147911	0	0.192126	1.68968	0	0.271999	0	0	0	0	0.142433	0.033831	0.0830857	1.11261	0.927256	0.236073	0.154017	0.076159	0	0	0.293226	0	0	0	0.0698573	0.0739281	0.150747	0	0	0	0.0292911	0.12195	0	0.217972
CHP2	ENSG00000166869	Colon	GF/GF-DX	26.7621	27.9512	42.0805	2.92556	13.8732	14.1382	19.5366	6.70549	8.88675	1.4119	1.01728	0.966502	1.58242	0	1.47169	0.28101	15.2168	27.7408	33.9314	53.9995	3.83948	1.30252	11.5199	3.29086	2.49465	1.84802	4.39635	0.941358	12.4203	0.771481	8.01936	4.35493	17.4463	1.81624
CMPK2	ENSG00000134326	Colon	GF/GF-DX	2.66434	0.965694	14.7281	0.454842	0.57517	4.42973	2.80597	5.61156	1.1646	0.146341	0.0468615	2.38752	1.02509	0.698837	0.991491	1.80582	7.90493	0.526194	0.231567	0.964988	0.144711	0.0843769	0.0597005	0.170545	0.96531	0.0364844	0.799751	0.0195139	0.113589	0.0913855	1.28654	0	0.150689	0.322714
CPVL	ENSG00000106066	Colon	GF/GF-DX	2.13049	1.74702	0.964385	4.17367	0.244178	1.03882	0.422148	1.77579	0.533738	0.841294	1.67858	5.05018	2.31192	6.88719	6.98161	3.09125	0.504191	1.99452	0.998435	2.24037	0.383964	0.291043	0.554417	0.339384	0.274423	0.38722	2.122	0.595434	1.65763	0.181857	0.15342	0.119766	1.33276	0.998977
CTSW	ENSG00000172543	Colon	GF/GF-DX	0.402379	0.0967866	0.0696884	1.92223	0.0507288	0.78928	0	0.113516	0.0933776	0	1.29159	0.552206	1.22055	1.87109	0.588589	0.77066	0.335192	0.331495	0	0.212775	0.15954	0	0	0	0	0	0.287067	0.258164	0.417429	0.10075	0.0318736	0	0.332262	0.118595
CXCR6	ENSG00000172215	Colon	GF/GF-DX	0.388991	0.350874	0.252637	0.60596	0.0613013	0.268249	0	0.20576	0.0282096	0.0649871	0.312155	0.378132	0.327762	0.931021	1.01608	1.08649	0.0506312	0.150218	0.578443	0.642799	0.0642632	0	0.0397678	0.0568019	0	0.048606	0.247782	0.0519946	0.100885	0.0304369	0.154066	0	0.334591	0.0716556
CYP4F11	ENSG00000171903	Colon	GF/GF-DX	20.0232	54.9533	40.9319	5.11339	13.1185	24.3867	31.7402	20.1875	5.75121	2.54454	1.0115	10.421	1.29071	0.448938	0.823123	11.1067	2.7344	19.8762	89.97	35.3227	11.2795	6.07088	23.7859	7.97592	12.2164	4.69224	9.23343	1.08811	14.1659	0.0821893	8.91855	5.41275	38.5795	0.773971
EBF3	ENSG00000108001	Colon	GF/GF-DX	0.245268	0.221235	0.185843	0.859664	0.038652	0.413448	0.0485989	0.216228	0.0889343	0.0819519	0.64951	0.168298	0.206662	1.00634	0.672698	0.489326	0.0638484	0.0947163	0.121574	0.0405301	0.0405195	0.0567021	0.0501491	0.035815	0.115839	0.122589	0.203102	0.0655678	0.0954158	0.15353	0.0607138	0	0.126581	0.361445
EDN3	ENSG00000124205	Colon	GF/GF-DX	10.4503	7.54103	4.91258	0.7752	2.91731	5.21617	4.14137	3.5799	0.866121	0.59859	0.479205	3.48294	0.503163	0	1.55984	3.57411	3.41997	10.3005	15.2736	22.1042	3.84749	0.828322	5.12816	2.09279	5.21765	1.2685	2.2823	0.399098	2.78773	1.40176	4.96679	5.04659	4.52009	1.76003
EPT1	ENSG00000138018	Colon	GF/GF-DX	8.92572	9.74606	8.13608	1.70754	3.40547	5.3993	6.23662	4.80417	2.38476	2.8254	1.80951	6.7156	2.04512	1.44562	3.55858	4.12381	7.09294	24.3096	34.9286	26.0834	1.55218	1.30325	8.64477	4.11589	3.32808	0.880504	4.00982	1.19306	6.57917	0.588127	4.23289	1.83978	10.8293	0.692293
EVPL	ENSG00000167880	Colon	GF/GF-DX	4.24973	4.63259	2.56822	0.78878	2.25709	2.48306	2.27896	2.55085	1.08063	0.435054	0.499209	2.33286	0.589181	0.197863	1.02032	1.7895	1.95837	0.800781	0.530658	0.765014	0.239005	0.275927	0.0739512	0.169004	0.102491	0.262121	0.294892	0.0386752	0.281405	0.486758	0.20771	0.34293	0.771524	0.186549
FAM162A	ENSG00000114023	Colon	GF/GF-DX	22.8979	46.1887	47.8145	4.06365	8.67866	17.8559	32.966	22.0777	8.82828	2.71172	4.55885	17.9661	5.69855	5.1534	14.0822	12.9531	28.5213	11.6409	27.1251	32.1865	3.16035	2.81433	3.20025	2.20088	3.28543	3.62176	6.42508	3.25437	11.2758	1.99578	4.59193	3.22616	13.9615	1.92213
FDCSP	ENSG00000181617	Colon	GF/GF-DX	6.12089	4.41689	15.1945	21.1888	2.0578	35.5188	0.970263	3.45355	7.81241	1.09076	21.2192	4.66669	9.62719	37.3921	5.11627	15.6308	6.37357	0	0.970877	4.85502	0	0	0	0	5.01082	0.407909	0	1.96356	0	0	0	0.672879	2.24635	1.20269
FOSL2	ENSG00000075426	Colon	GF/GF-DX	28.5919	31.3528	32.693	3.86103	11.8016	16.1155	13.8214	14.047	6.18836	3.31266	3.21077	22.2917	6.29011	2.05812	7.26039	13.0686	24.0575	20.6928	36.9272	33.6437	5.11837	3.76544	8.57908	4.96358	5.26774	2.9422	4.98452	1.27786	6.29041	1.24674	6.62626	9.08644	15.2281	4.69617
GGCT	ENSG00000006625	Colon	GF/GF-DX	0.356964	1.5026	1.23646	0.926783	0.337525	1.03936	0.353655	0	0.103548	0.238546	0.916654	1.02059	1.00259	1.83079	1.21215	2.70623	0.18585	0.459501	1.06164	0.943801	0.353833	0.330097	0	0.10425	0	0.133812	0.682144	0.190855	0.833211	0.27931	0.600869	0	0.85972	0.394536
GJB3	ENSG00000188910	Colon	GF/GF-DX	2.54027	6.16791	7.30486	1.09506	2.26597	2.37977	1.32959	3.5832	0.583943	0.0640591	0.0307698	0.591988	0.107694	0	0.300472	0.38249	4.74128	0	0.0380122	0.0633621	0	0	0	0.111982	0.271642	0.023956	0	0	0	0	0	0	0.0659626	0
GUCA2A	ENSG00000197273	Colon	GF/GF-DX	298.522	779.75	398.551	15.3026	144.257	233.39	321.815	76.7237	124.431	4.3764	10.9778	21.3868	13.4887	0.995197	35.3533	10.1621	286.031	51.3298	99.8374	92.3473	15.267	5.71957	6.69517	11.2631	12.8876	2.18217	12.9782	0.778101	5.47284	2.73294	12.3205	12.1489	50.5723	1.34041
GUCA2B	ENSG00000044012	Colon	GF/GF-DX	51.2771	49.9377	67.1471	2.3379	54.8705	26.8321	45.3995	7.76218	32.5062	2.00585	2.40869	1.25866	7.02534	0.684198	3.13618	0.399224	52.0917	71.6089	114.066	133.591	41.3231	8.32703	24.3444	15.4867	15.3577	8.75142	21.7965	1.20363	10.8985	6.57613	48.1474	17.7359	50.9479	6.26642
HMGCS2	ENSG00000134240	Colon	GF/GF-DX	65.5788	58.5982	16.7703	1.01093	8.49374	2.98348	21.278	3.17978	16.1399	3.08137	0.888051	0.0468737	0.834601	0	0.695899	0.654169	3.68104	10.2882	1.66593	6.90843	0.0677121	0.331642	0.293314	0.179551	0.193578	0.179251	0.469944	0.246533	0.425198	0	2.29297	0	2.67936	0
HR	ENSG00000168453	Colon	GF/GF-DX	9.6915	13.466	6.75525	0.953104	2.95044	4.86057	2.03671	3.83186	1.63993	1.27567	0.907336	7.6157	1.59814	0.878632	2.32055	3.51548	4.89289	4.34747	5.83742	3.27579	0.654988	0.526182	0.97578	0.600383	1.07496	0.513754	1.48722	0.353296	1.94225	0.597464	1.19952	2.23976	1.26305	0.973778
JUN	ENSG00000177606	Colon	GF/GF-DX	34.7886	22.6631	13.0902	8.27945	6.39607	15.7397	13.5402	15.6269	4.14471	4.42818	3.92166	25.9551	5.35072	4.38976	12.008	12.8896	14.4468	18.0192	15.0269	15.6037	6.91037	3.92553	4.65738	3.14473	4.30321	3.93298	4.74854	1.99287	5.15568	2.85168	5.57702	17.756	7.4096	4.5774
LCP2	ENSG00000043462	Colon	GF/GF-DX	5.86412	5.51487	4.77262	8.65419	0.639248	5.83783	1.50267	2.23895	0.920877	0.707148	15.5398	10.8311	6.06799	12.7841	6.44954	9.28906	2.20374	2.08863	3.04222	5.36247	0.407908	0.183477	0.360606	0.257534	2.1657	0.330562	0.921203	5.11552	2.42424	0.137998	0.628666	0.727051	2.4272	1.68937
LSMEM1	ENSG00000181016	Colon	GF/GF-DX	0.87963	0.684533	2.37478	0.0537359	0.326168	0.0317174	1.23032	0.364932	0.420269	0.0691558	0	0.11835	0	0.0707674	0.0540631	0	0.754306	0.479563	0.328293	0.0684033	0	0.0478485	0	0.181337	0.244379	0	0.0263676	0	0.107357	0	0	0	0	0
MIER3	ENSG00000155545	Colon	GF/GF-DX	15.3713	32.7111	40.4154	3.82542	9.32551	15.4028	28.8006	10.9815	5.85666	0.931407	2.04519	7.59636	3.55671	1.1982	7.46857	6.5147	28.114	1.92741	7.1376	11.2658	1.71049	0.810147	2.75209	2.00035	1.73031	0.766294	1.21757	1.08586	2.43738	0.523473	1.72705	1.23123	2.10998	0.997639
NOTCH4	ENSG00000238196	Colon	GF/GF-DX	0.502933	0.959446	0.931107	0.954556	0.295166	0.563423	0.068727	0.269089	0.14086	0.0231787	0.734813	0.737803	0.555283	0.759004	0.543604	1.24558	0.270877	0.553638	0.261328	0.275118	0.240666	0.28867	0.18439	0	0.0491446	0.104017	0.46839	0.111268	0.179912	0.0868467	0.16485	0.100091	0.620554	0.230014
NR3C2	ENSG00000151623	Colon	GF/GF-DX	31.4962	36.0508	29.8658	3.51548	15.0606	14.6152	12.0151	15.6395	4.92398	3.73745	1.48027	20.1083	4.57465	2.95228	7.22755	19.497	16.1939	18.6929	38.0523	40.2106	4.24695	3.19837	6.62046	5.96032	3.10485	2.25591	4.85003	1.02298	9.77173	2.11896	8.35521	4.97521	15.7316	2.45811
NRARP	ENSG00000198435	Colon	GF/GF-DX	4.52413	10.8822	4.7883	0.261021	1.58436	1.3866	1.99209	2.12719	0.291636	2.01554	0.161355	5.17393	0.282371	0.343752	0.262611	1.20346	0.523433	3.36479	2.99002	4.98402	0.830454	0.116212	0.205563	0	0	0	0.256161	0	0.521484	0	1.39366	1.65782	2.42134	0
NSUN6	ENSG00000241058	Colon	GF/GF-DX	2.47864	4.18488	2.97192	0.74253	0.721125	1.31483	2.26676	1.41195	0.801965	0.509656	0.765015	3.20533	0.642611	0.586724	0.448231	1.74978	1.43938	0.932642	1.2097	1.63836	0.251989	0.198353	0.155938	0.501147	0.585323	0.0952972	0.412932	0.356793	0.741735	0.0298374	0.245425	0.0786001	0.4592	0.210732
PHLPP2	ENSG00000040199	Colon	GF/GF-DX	10.0516	17.8292	15.0967	1.93232	4.48756	6.04984	8.35143	5.76263	2.32322	0.756857	2.58376	5.89336	2.85154	1.9639	4.2474	4.42227	12.4251	4.99852	12.4468	10.4272	1.4033	1.03798	1.88566	1.89008	1.77666	0.879443	1.52532	1.09214	1.90927	0.544374	2.07465	1.96763	4.0359	0.953737
PLA2G2F	ENSG00000158786	Colon	GF/GF-DX	0.615711	0.246835	1.24408	0	0	1.76129	1.95201	2.31599	0.11907	0	0.395273	2.91047	0.345863	0	0	0.327568	6.19758	0.422705	0.16277	0	0.135624	0.18979	0.503568	0	0.581593	0	0	0	0	0	0.162574	2.03058	0	0
PLCB2	ENSG00000137841	Colon	GF/GF-DX	3.63423	4.49223	4.37095	6.89317	0.890898	4.7803	1.3402	1.28157	1.09814	0.640887	17.9843	5.01055	5.51476	9.3886	1.74038	3.90723	1.05118	1.92324	1.94152	3.10283	0.433617	0.0700146	0.185769	0.235859	1.85946	0.151371	1.27323	5.24902	2.48726	0.347555	0.379839	0.395355	1.49353	1.22734
PRAP1	ENSG00000165828	Colon	GF/GF-DX	20.4316	31.4179	25.0227	1.36405	9.0155	9.48257	17.6974	10.2928	5.16478	1.36537	1.49904	7.67745	4.26289	0.798391	4.26954	3.49391	14.7406	61.0171	105.557	142.382	22.6634	8.97455	44.879	20.4582	25.6407	7.51314	12.1222	2.18479	26.7975	0.822181	33.1203	48.4912	38.7637	7.52735
PRKCZ	ENSG00000067606	Colon	GF/GF-DX	10.1904	10.3493	6.71636	1.58743	2.78357	5.69125	3.32043	6.14893	2.33198	0.378325	1.6355	6.39676	1.93988	0.541998	2.78013	3.97573	5.83608	7.22922	15.6249	11.0766	1.75832	1.36116	5.27842	2.18245	2.72729	1.24503	2.16371	0.54484	3.46511	0.53157	3.3858	7.32827	7.0122	2.0023
RHOU	ENSG00000116574	Colon	GF/GF-DX	4.76357	7.08681	12.6136	1.05804	2.20435	4.01707	8.27124	3.10719	1.19811	0.441616	0.63637	1.96497	1.12911	0.866156	2.27281	2.19737	6.45115	3.14747	5.72147	6.69777	0.873394	0.967581	2.0268	1.92997	2.21079	0.729412	1.66976	0.45638	1.54251	0.65497	1.16691	0.635665	3.03159	0.68982
RNF152	ENSG00000176641	Colon	GF/GF-DX	6.33164	11.4038	10.4844	0.320757	5.66559	1.32528	2.76622	1.78623	1.45143	0.24768	0.178454	0.551026	0.485789	0.253452	0.935857	1.33098	7.30057	1.78116	3.28236	3.10314	0.224511	0.528386	0.353649	0.216485	0.145873	0.370497	0.960091	0.132109	0.320413	0.270671	0.464849	0.713024	2.16784	0
SCD	ENSG00000099194	Colon	GF/GF-DX	3.2299	9.02893	2.49458	23.9334	0.165081	1.39125	0.968635	0.985072	1.82321	0.466686	0.784577	9.26447	1.71626	4.895	40.4967	5.43373	1.09078	0.539374	1.38464	0.923215	10.5565	0.322897	0	0.203953	0.577202	0	0.667265	0.46673	0.996156	0.109287	1.24467	9.78836	0.600691	1.02915
SERPINE1	ENSG00000106366	Colon	GF/GF-DX	1.7564	0.913468	3.53522	0.492988	0.299235	1.16394	1.95646	3.41495	0.275404	0.380673	0.3657	4.97283	0.399983	0.908935	0.743984	1.43954	1.38404	0.635504	0.18824	0.25102	0.439171	0.197539	0.155297	0.166363	0.31388	0.0711794	0.435427	0.203045	0.0492459	0.148574	0.0564041	1.09588	0.391984	0.0699557
SFN	ENSG00000175793	Colon	GF/GF-DX	58.9324	131.132	54.2311	7.8379	23.18	35.3369	43.9089	32.6168	23.104	4.93621	4.02044	60.6021	3.96888	2.41581	23.1535	20.5034	67.3848	12.0716	6.49499	6.15619	0.530568	0.816711	2.23264	0.375173	2.57858	1.68546	2.61854	0.686842	5.16414	0	0.317998	2.91269	8.8398	1.1832
SGK1	ENSG00000118515	Colon	GF/GF-DX	23.8373	19.4864	28.6895	4.80758	7.03398	18.4024	21.4395	15.6424	3.02645	0.83111	3.12714	7.47506	3.14377	4.15789	5.05342	5.23816	33.0952	16.6853	43.4542	54.2107	4.36038	4.71214	14.2686	12.1879	7.40759	3.71242	3.46812	2.99228	8.6372	0.756881	8.12758	7.88991	11.4107	4.12376
SH2D1A	ENSG00000183918	Colon	GF/GF-DX	0.901811	0.58401	0.720857	2.30534	0.349826	1.19063	0.164945	0.489253	0.241474	0	2.53844	1.36454	1.87043	2.08726	0.942247	1.66077	0.361169	0.50006	0.330098	0.641942	0.0916821	0.0641489	0	0	0.327631	0	0.0707005	0.890148	0.647683	0.13027	0.0549501	0	0.763759	0.102229
SIGLEC1	ENSG00000088827	Colon	GF/GF-DX	0.369458	0.460209	0.491327	0.904407	0.124764	0.509558	0.0941227	0.428081	0.0842068	0.105812	0.864027	0.953694	0.511426	1.64221	0.496316	1.70584	0.274793	0.434819	0.0941822	0.209321	0.15695	0.146422	0.0647499	0.092485	0.149565	0.0593553	0.874118	0.451508	0.17795	0.115634	0.0470344	0.10879	0.145275	0.23334
SLC14A2	ENSG00000132874	Colon	GF/GF-DX	0.663946	2.92789	0.83048	0	0.0930058	0.633089	2.25111	0	1.34818	0	0.0710398	0.0168735	0.0207199	0	0	0	0.192043	0	0	0	0	0	0	0	0	0	0	0	0	0	0	0	0	0
SRXN1	ENSG00000271303	Colon	GF/GF-DX	10.0536	19.0438	9.35895	1.82715	1.42592	4.15981	7.37072	10.9905	2.04145	0	0.968132	20.3508	2.82371	1.37501	4.72699	3.20922	5.23433	4.40011	13.9534	11.2971	1.16264	2.09181	2.46675	1.17445	6.885	1.50749	3.33009	1.20944	3.65038	1.41598	1.49321	3.93732	5.18858	0
SYT5	ENSG00000129990	Colon	GF/GF-DX	6.84294	11.0297	12.951	0.659367	9.64986	6.18377	5.92683	4.97545	2.53753	1.13144	0.769911	5.77657	1.66436	0.0964836	0.368545	2.47708	20.4214	3.05121	5.09134	2.89107	0.885743	0.750216	1.50012	0.576876	1.46601	0.21156	1.40203	0.150873	1.61006	0.132478	0.866162	3.25719	7.2816	0.519807
TAAR1	ENSG00000146399	Colon	GF/GF-DX	2.69523	0.694607	3.75099	0	1.69897	0.0590043	1.0681	0.135778	0.558452	0.128652	0	0.352268	0	0	0	0	0.400928	0	0	0	0	0	0	0	0	0	0	0	0	0	0	0	0	0
TBC1D10C	ENSG00000175463	Colon	GF/GF-DX	4.97583	7.75992	8.523	9.19926	0.999568	6.66997	0.736747	2.46812	1.30064	0.730806	16.3931	5.50291	5.62086	6.20704	3.25648	5.149	1.30955	3.2096	3.29578	6.07197	0.686532	0.176974	0.223602	0.191628	2.84073	0.245967	0.808058	6.78252	3.06313	0.239593	0.519759	1.53281	1.65555	2.82029
THRSP	ENSG00000151365	Colon	GF/GF-DX	3.2182	0.322539	1.39341	28.8725	0	0.164391	0	0	0.0518631	0	2.35296	0.490724	0	8.55836	39.416	0.142678	0.372339	0.552349	0.0708974	0	15.1819	0.123999	0	0.626578	0.337764	0.0446808	3.55324	0	0.0927381	0	2.19517	6.26488	0.984225	0.790428
TMIGD1	ENSG00000182271	Colon	GF/GF-DX	3.53753	5.81105	8.89116	0.0896044	2.3387	1.95688	4.51341	2.5558	2.95336	0.115317	0	0.236817	0.630067	0	0	0.413127	14.1952	9.32948	39.62	53.6092	3.42098	2.67287	4.37511	8.3658	7.33502	1.42312	4.13299	0.276787	3.40132	0.216037	4.10075	8.60766	9.02451	3.43305
TRAC	ENSG00000277734	Colon	GF/GF-DX	7.34833	6.08634	4.83253	12.455	0.830283	6.60784	0.851647	3.17802	0.844597	0.370613	10.9926	8.91116	7.14572	12.0412	5.86701	5.75351	1.19106	4.0692	3.05137	6.36932	0.778779	0	0.170093	0.364425	1.70255	0.173246	0.26495	4.16979	2.3373	0.15188	0.782517	0.771614	2.57597	2.65617
TRIM29	ENSG00000137699	Colon	GF/GF-DX	0.364176	0.637073	1.1181	0.343821	0.95999	1.09587	1.91552	0.466993	0.0192073	0.0442483	0.318809	0.8784	0.148777	0.135838	0.276731	0.105681	1.75816	0.238654	0.0787698	0.0437668	0.0218777	0	0.027077	0.0386752	0.0625449	0.0496422	0.320548	0	0.103036	0.0621715	0.0917874	0	0.136689	0.0487887
ZC3H12C	ENSG00000149289	Colon	GF/GF-DX	4.14103	4.8247	4.94086	0.439826	0.533935	0.822085	1.51984	1.21138	0.552839	0.393082	0.317202	2.78767	0.594751	0.386152	1.37668	1.16414	1.35974	0.739005	2.3885	1.95957	0.240996	0.293729	0.471458	0.439773	0.244473	0.176399	0.431636	0.113218	0.610215	0.198829	0.260927	0.320083	0.809524	0.173367
ZNF165	ENSG00000197279	Colon	GF/GF-DX	2.56926	3.00417	2.90469	0.222352	0.764794	1.83739	2.54544	0.906023	0.455456	0.476929	0.183268	2.90564	0.200449	0	0.447411	0.91126	3.26984	1.17592	3.45267	1.60391	0.235808	0.329984	0.875545	0.416859	0.202241	0.0713422	0.327317	0.305263	0.888453	0.268045	0.678396	0.411896	1.08042	1.36726
CYFIP2	ENSG00000055163	Ileum	HG/GF	6.08612	7.24164	5.37107	5.70183	6.13806	6.18568	6.29113	4.44174	10.4844	7.21024	6.22268	8.67066	8.51023	6.13802	4.71674			5.26569	4.03189	5.09731	2.0387	2.44457	5.26204	2.44466	6.01123	3.92617	5.19481	6.67306	2.79258	3.23419	5.96041	5.48823	3.13324	9.56432
FCAMR	ENSG00000162897	Ileum	HG/GF	20.8351	14.0663	17.312	27.8401	13.4195	12.3991	18.9631	17.4795	16.2215	19.559	15.6051	17.8025	18.3006	17.6743	17.2359			16.4713	13.4866	16.2906	13.7535	14.831	9.92241	9.16231	17.0848	8.82891	11.862	16.1064	10.0738	12.7275	8.93558	13.1986	14.2959	10.9097
WDFY4	ENSG00000128815	Ileum	HG/GF	4.10628	1.60515	4.21291	17.3925	2.50118	7.36997	3.08562	2.94764	18.7416	5.92669	10.3941	14.0625	4.79484	3.57658	2.18874			2.03724	0.992807	2.60256	0.976547	0.192111	0.0689212	0.439126	2.72944	0.235082	1.04833	3.74781	1.20703	1.35554	2.28405	3.64211	2.11259	1.22004
GCSAM	ENSG00000174500	Ileum	HG/GF	79.2717	110.711	68.9463	31.9576	61.466	82.0848	79.9439	108.045	11.8128	77.9676	36.436	5.57812	113.725	63.2332	102.422			27.2429	48.6759	34.4079	17.2377	29.1839	23.8891	20.6702	28.3011	27.6639	30.2805	10.0534	13.8519	49.4867	31.1543	29.53	43.2462	31.3246
MMP9	ENSG00000100985	Ileum	HG/GF	45.8895	54.5144	56.3999	43.9607	39.8174	48.4265	29.9779	37.5519	85.0791	41.1373	50.7985	64.585	32.5804	64.478	31.2781			35.8598	30.9676	34.7711	22.2997	27.7838	27.3847	19.3866	24.931	17.8939	51.0082	26.3134	30.4027	43.7229	71.0639	63.033	37.811	38.2078
CD28	ENSG00000178562	Ileum	HG/GF	5.35718	5.74389	3.16472	4.08285	0	4.65825	1.3802	3.81667	0.461997	10.4663	1.41537	0.971799	1.43855	15.4368	0			12.0078	8.83445	4.77815	8.25847	3.93854	2.54336	3.60107	3.87396	4.8195	8.43154	10.3212	7.19876	9.3793	5.26795	9.43177	4.21404	8.57568
BACH2	ENSG00000112182	Ileum	HG/GF	2.42841	1.36014	2.02338	2.47504	1.16568	2.20613	2.41854	2.0787	2.23176	2.01691	2.54721	1.65687	2.99768	3.5823	2.13884			2.12638	1.89509	2.76076	1.7067	0.746112	1.12423	1.02328	3.05783	2.0999	2.86568	2.47662	0.980178	2.27036	2.07907	2.23343	1.99576	1.21843
JAK3	ENSG00000105639	Ileum	HG/GF	7.75076	2.23737	10.3549	25.4458	3.01319	13.511	10.1073	9.81206	19.1475	4.61106	2.49932	14.5358	17.4828	12.0259	18.4034			5.04334	2.34812	7.89148	19.886	6.87298	11.8883	8.97727	11.2672	11.7144	19.1647	5.78926	5.04734	2.92276	11.7647	36.7389	5.6904	4.67658
CD22	ENSG00000012124	Ileum	HG/GF	74.2651	66.5632	57.2324	78.8462	67.3953	55.7496	55.3444	73.1548	83.2906	68.7704	64.0194	68.8952	59.299	73.7842	50.4272			61.464	51.4288	50.122	34.1992	43.2098	35.8989	27.7245	64.6219	30.9209	62.8457	40.614	32.3301	75.2196	70.4127	87.7429	49.3415	52.2688
IRF4	ENSG00000137265	Ileum	HG/GF	208.415	207.537	290.221	370.943	141.879	273.398	217.095	198.244	529.288	302.903	310.959	444.311	219.518	369.196	171.269			113.066	168.361	258.842	99.5838	117.428	144.795	70.8027	171.284	75.2413	180.477	231.401	112.492	130.281	250.953	225.577	192.091	113.246
RAC2	ENSG00000128340	Ileum	HG/GF	1144.99	800.879	2006.72	704.495	6735.88	1673.98	7405.7	2738.83	2566.85	1318.28	6177.62	3307.22	1194.14	2806.24	12107.6			2905.21	717.811	1051.2	2551.08	8711.2	809.511	2538.99	3015.56	5865.05	6445.97	955.436	1012.65	2929.39	4649.33	7621.8	10797.7	2672.01
RASAL1	ENSG00000111344	Ileum	HG/GF	0.29443	0	0.152191	0.31415	0	0.413565	0	0.367086	1.42191	0	0	0	0	0	0			0.200852	0	0	0	0	0.326159	0	0	0	0.19081	0.264716	0	0.801864	0	0	0.540406	0
SLC9A7	ENSG00000065923	Ileum	HG/GF	1.64528	1.92942	0.850444	0.438868	0.472445	0.385168	0.741795	0.51282	0.248302	0.484926	0.507132	1.04459	0	0.829654	0			0.841775	0.69825	1.79762	0	0	1.36694	0.967705	0.694025	0	0.266562	1.47924	0.725437	0.560104	0	1.26728	2.64232	1.15226
TCF7	ENSG00000081059	Ileum	HG/GF	0.737475	0.69187	0.381201	0.393434	0.423535	0.172646	0.665	0.45973	0.667788	0.521668	0.909262	0.468225	0.346555	0	3.34761			0.251543	0	0.230218	1.80865	0.379528	0.408475	0.867522	0.622176	0.928839	3.10656	0.331524	0	0.502119	1.26908	0	0.676793	0
MYBL1	ENSG00000185697	Ileum	HG/GF	21.0689	23.2151	26.8974	30.7781	16.5664	17.0811	15.0457	23.6236	36.3635	25.1393	25.105	41.2973	22.8581	41.0711	18.935			12.347	16.803	23.4833	12.7618	10.4789	15.0375	9.31488	10.9751	7.47994	16.3115	20.0868	11.1394	6.54672	19.791	23.5258	18.946	19.0137
SCD	ENSG00000099194	Ileum	HG/GF-DX	6.90996	10.1129	13.1441	0.589822	10.1592	2.58825	8.47401	9.64893	2.33595	9.51512	9.20112	3.50973	6.75405	5.0176	11.9192			39.5959	59.8712	49.0089	37.4182	18.7761	41.0287	24.7106	39.1751	18.7985	8.95622	34.2936	49.3979	45.9182	54.5401	18.735	3.55118	0
GTF2IRD1	ENSG00000006704	Ileum	HG/GF-DX	742.878	1000.31	1077.53	577.104	303.136	667.107	1059.53	1048.99	615.067	946.644	377.075	522.236	688.238	797.852	766.46			748.012	701.583	1286.54	400.101	314.784	558.179	432.222	649.919	320.546	474.435	757.031	311.944	226.87	738.53	759.097	464.576	803.431
FCAMR	ENSG00000162897	Ileum	GF/GF-DX	20.8351	14.0663	17.312	27.8401	13.4195	12.3991	18.9631	17.4795	16.2215	19.559	15.6051	17.8025	18.3006	17.6743	17.2359			16.4713	13.4866	16.2906	13.7535	14.831	9.92241	9.16231	17.0848	8.82891	11.862	16.1064	10.0738	12.7275	8.93558	13.1986	14.2959	10.9097
PLEK	ENSG00000115956	Ileum	GF/GF-DX	8.97893	8.64831	9.15865	5.87593	3.30025	5.94169	6.69313	4.77638	9.39522	7.56527	4.7234	8.20908	5.62585	6.51996	3.53235			5.71685	5.20278	8.07251	1.64422	2.218	3.1829	1.68997	9.69617	2.11098	4.03447	6.02767	1.68917	1.63024	10.4383	5.164	4.8342	10.0613
ENPP7	ENSG00000182156	Ileum	GF/GF-DX	40.6548	19.8332	61.3623	108.271	28.0179	47.0545	38.1259	39.3332	59.2939	104.373	44.511	138.352	191.046	90.2034	50.1959			26.1806	6.73588	38.1752	27.7581	8.70366	6.1249	15.3037	44.4512	18.8431	14.122	29.8264	4.39774	14.6152	21.2681	86.1778	28.6538	23.6889
CD83	ENSG00000112149	Ileum	GF/GF-DX	0	0.13323	0	0.303046	0	0	0	0	0	0.20091	0	0	0	0	0			0	0	0	0.278626	0	0.314631	0	0	0	0	0	0	0	0	0	0	0
GTF2IRD1	ENSG00000006704	Ileum	GF/GF-DX	742.878	1000.31	1077.53	577.104	303.136	667.107	1059.53	1048.99	615.067	946.644	377.075	522.236	688.238	797.852	766.46			748.012	701.583	1286.54	400.101	314.784	558.179	432.222	649.919	320.546	474.435	757.031	311.944	226.87	738.53	759.097	464.576	803.431
CD22	ENSG00000012124	Ileum	GF/GF-DX	74.2651	66.5632	57.2324	78.8462	67.3953	55.7496	55.3444	73.1548	83.2906	68.7704	64.0194	68.8952	59.299	73.7842	50.4272			61.464	51.4288	50.122	34.1992	43.2098	35.8989	27.7245	64.6219	30.9209	62.8457	40.614	32.3301	75.2196	70.4127	87.7429	49.3415	52.2688
SP140	ENSG00000079263	Ileum	GF/GF-DX	16.1874	14.9839	17.5154	8.52063	16.3618	13.7434	20.8244	18.2982	10.4233	9.21127	6.25352	8.496	12.5766	13.0603	19.1045			9.57026	13.2634	11.0497	6.98711	3.11006	4.30363	2.03113	4.00593	4.89306	5.31518	9.50844	6.59808	5.87806	14.3613	7.97978	10.894	7.25548
SELL	ENSG00000188404	Ileum	GF/GF-DX	35.4062	47.1626	86.897	57.6757	140.941	83.2673	227.142	124.68	55.4737	76.4743	103.969	59.0302	60.4561	101.945	227.583			37.6126	39.8254	53.6607	57.8007	150.777	38.3236	53.4135	61.1095	88.5064	115.253	90.882	71.1845	37.5403	107.904	149.891	161.224	131.743
THRSP	ENSG00000151365	Ileum	GF/GF-DX	83.4989	86.0361	96.8553	175.767	66.9728	83.7561	69.9333	136.217	101.495	250.808	159.135	137.297	205.899	197.539	115.635			113.922	132.425	126.53	101.071	71.0845	133.572	51.9418	135.635	96.2533	153.717	109.936	69.8888	84.7951	77.933	156.973	74.81	142.725
SCD	ENSG00000099194	Ileum	GF/GF-DX	6.90996	10.1129	13.1441	0.589822	10.1592	2.58825	8.47401	9.64893	2.33595	9.51512	9.20112	3.50973	6.75405	5.0176	11.9192			39.5959	59.8712	49.0089	37.4182	18.7761	41.0287	24.7106	39.1751	18.7985	8.95622	34.2936	49.3979	45.9182	54.5401	18.735	3.55118	0
BASP1	ENSG00000176788	Ileum	GF/GF-DX	18.1486	32.7429	24.2944	16.385	18.7076	14.1623	21.8201	24.9478	22.1925	26.3339	19.5074	17.1362	31.4895	25.3431	23.2358			23.1738	25.279	22.9523	15.5212	16.2849	26.2904	6.56891	18.8445	11.722	18.9993	23.0112	9.84873	19.644	27.7609	27.2412	26.9047	29.9831
IGLV10-54	ENSG00000211642	Ileum	GF/GF-DX	6.72381	4.20534	12.7436	14.3483	12.8717	8.39508	2.02101	2.79434	8.11794	2.64235	13.8168	8.53794	2.10644	11.3019	5.08688			4.58681	3.0438	8.3959	4.39737	11.5343	0	15.819	3.78173	8.46855	13.0724	2.01508	3.95289	9.15598	33.4264	13.8108	2.05685	0
CD180	ENSG00000134061	Ileum	GF/GF-DX	5.11746	1.2574	4.78658	8.06031	2.23922	3.76521	1.75792	1.21529	10.886	6.78021	7.81178	7.11706	10.0773	2.2119	2.21234			1.82862	1.32378	3.80362	2.8687	0.501639	1.88965	2.29329	1.64472	0.613844	1.26341	2.84824	0.573053	0.331836	0.838702	9.76052	2.01273	1.36532
MS4A1	ENSG00000156738	Ileum	GF/GF-DX	0	0	0	0	0	0	0	0.555844	0	0.210244	0	0	0.419008	0	0			0	0	0	0.437357	0	0	0	0	0	0	0	0	0	0	0	0.409144	0
LAPTM5	ENSG00000162511	Ileum	GF/GF-DX	15.9894	16.9744	12.1799	7.18332	8.69951	14.9728	9.10617	16.7875	21.3368	22.8194	16.0825	10.6861	15.8185	17.8233	4.77504			13.778	34.5722	40.4569	6.60448	6.92941	17.7126	23.7588	34.079	16.9587	11.9984	28.7516	23.7476	35.5247	15.4473	18.1498	9.26765	7.07247
GRAP	ENSG00000154016	Ileum	GF/GF-DX	0.971879	0	1.842	6.56749	0.744206	3.03362	0	0.403902	4.498	0.305546	0.199711	3.29093	0.913413	1.30689	2.57345			1.10498	0.21998	0.809044	2.22463	3.66784	2.5121	2.28652	6.55945	3.6722	4.19895	0.873797	0.761816	0.441144	0.743314	11.9775	0.891909	1.81506
CD72	ENSG00000137101	Ileum	GF/GF-DX	82.215	88.5155	102.871	99.0509	59.9353	78.6923	61.8251	80.9434	98.5291	95.7115	84.5341	70.8822	108.918	94.2368	86.758			84.4379	105.474	113.646	69.046	56.8303	108.215	49.9624	53.2367	52.7296	73.9246	74.7362	59.57	95.8427	105.109	63.5602	72.9444	64.59
LRMP	ENSG00000118308	Ileum	GF/GF-DX	44.0178	49.847	49.1829	85.8672	55.6663	63.9105	40.0929	60.9778	172.317	59.3384	69.8949	61.54	43.0413	50.671	94.859			28.8146	15.5487	17.7662	32.7132	3.66109	14.2837	13.5988	39.0115	6.71998	14.9836	23.9852	23.5253	43.5928	24.9943	50.6862	43.6602	9.96445
CD53	ENSG00000143119	Ileum	GF/GF-DX	0	0	0	0	0	0	0	0	0	0	0.805445	0	0.409315	0	0			0	0	0	0	0	0	0	0	0	0	0	0	0	0	0	0	0
LCP1	ENSG00000136167	Ileum	GF/GF-DX	40.741	39.9221	41.9396	18.051	36.8812	47.5267	53.2378	45.629	30.2216	33.6629	29.5853	19.0711	43.3198	34.9948	53.874			27.6747	30.6537	30.8253	14.0561	8.88415	22.757	18.2766	38.7407	5.00081	19.019	30.421	18.471	44.8996	35.6487	9.04197	28.1999	11.1229
STAP1	ENSG00000035720	Ileum	GF/GF-DX	12.2511	12.9302	8.59423	6.06897	12.0615	9.62842	6.31264	9.81917	10.3011	9.59458	10.2497	8.88944	11.1029	7.94286	11.4201			18.2072	12.7755	17.2099	13.7352	13.5103	20.8417	5.14695	11.074	9.36826	10.4915	14.5552	14.9192	19.0658	11.0431	24.2652	6.42459	22.0627
TAGAP	ENSG00000164691	Ileum	GF/GF-DX	8.62889	7.9113	13.8877	9.41608	12.6143	7.43752	13.2629	13.2033	11.7203	8.41589	8.70456	10.21	12.7176	13.6471	19.3619			2.94321	11.7186	15.4275	6.73347	3.6333	5.86562	6.92082	6.94892	3.21099	4.06698	10.4029	11.8752	4.00574	4.72469	4.83378	11.5184	4.39503
ELMO1	ENSG00000155849	Ileum	GF/GF-DX	0.0829265	0.46679	0	0.530884	0	0.077654	0	0.41356	0	2.62014	0	0	0.311751	1.67267	0.188213			0	0.05631	0	0	0.170706	0.734905	0	0	0	0.107484	0.149115	0	0	0	0	0	0
CXCL13	ENSG00000156234	Ileum	GF/GF-DX	2.40487	0.564038	1.86461	1.92445	0.690563	1.68897	0	5.24705	3.62937	2.5517	0	2.29029	0	0	0			0.410135	0.408247	0.375364	0.589793	0	1.33201	0	2.02888	0	1.16889	1.08108	0	0	0	0	5.51747	3.36846
NCKAP1L	ENSG00000123338	Ileum	GF/GF-DX	0	0	0	0.18849	0	0	0	0	0	0	0	0	0	0	0			0	0	0	0	0	0	0	0	0	0	0	0	0	0	0	0	0
LCT	ENSG00000115850	Ileum	GF/GF-DX	5.75016	5.0741	6.29765	6.68199	4.70829	4.79812	2.66954	4.40084	14.5034	6.36301	6.80882	10.9885	5.99282	8.03848	2.4551			3.88377	6.53337	5.8294	1.67551	4.57066	1.89203	2.1431	2.11338	3.72868	3.91096	6.85901	2.94537	5.11672	7.83774	2.80655	7.62816	4.46566
SLC28A2	ENSG00000137860	Ileum	GF/GF-DX	0	0	0	0	0.329212	0	0	0	0.173023	0	0	0	0.269375	0	0			0	0	0	0.281171	0	0.317505	0	0	0	0.185747	0	0	0	0	0	0	0
SERPINA3	ENSG00000196136	Ileum	GF/GF-DX	8.9112	11.4952	8.9565	8.4516	8.24525	9.73539	12.2764	8.02403	14.4946	15.5837	12.0551	13.2014	14.4238	14.9787	11.798			5.57241	6.63931	7.72725	6.31358	8.91719	3.29051	1.16474	6.26499	5.61176	10.2668	10.0149	6.69408	8.4268	6.5315	9.91452	9.99528	8.32118
ICOS	ENSG00000163600	Ileum	GF/GF-DX	1.65561	0	0	0	1.26777	1.03357	0	0	0.666297	0	0	0	3.11203	1.11315	3.75765			0.752944	0	0	0	0	4.89075	0	0	0	2.86119	0	0	1.50299	0	0	0	0
GPR155	ENSG00000163328	Ileum	GF/GF-DX	0	0	0.121341	0	0	0	0	0	0	0	0.434142	0	0.661875	0.236748	0			0	0	0.293124	0.460572	0	0.520088	0	0	0	0.152131	0	0	0	0	0	0	0
LPCAT1	ENSG00000153395	Ileum	GF/GF-DX	1.20087	2.0118	1.15278	0.183043	0.591141	0.883549	0.928161	1.06943	0.517807	1.69892	0.528785	0.653516	1.12863	1.90317	2.1415			0.585144	0.23298	0.749751	0	0	0.38008	0	0	0.216068	0.44471	0.771198	0.20171	0	0.196811	0	1.25949	0.480582
SETD4	ENSG00000185917	Ileum	GF/GF-DX	0	0	0	0	0	0	0	0	0	0.212618	0	0	0	0	0			0	0	0	0	0	0	0.530367	0	0	0	0	0	0	0	0	0	0
CYBB	ENSG00000165168	Ileum	GF/GF-DX	8.62264	9.16801	10.3573	3.68006	10.9416	7.76681	5.0354	8.60034	4.36248	6.73839	4.85997	2.91976	5.8657	10.4354	6.8962			13.3329	18.2901	13.6381	16.7565	12.6785	21.8328	6.95532	6.09676	9.51551	8.40867	11.3702	17.5732	35.5604	22.9875	8.6025	3.31598	5.52118
BACH2	ENSG00000112182	Ileum	GF/GF-DX	2.42841	1.36014	2.02338	2.47504	1.16568	2.20613	2.41854	2.0787	2.23176	2.01691	2.54721	1.65687	2.99768	3.5823	2.13884			2.12638	1.89509	2.76076	1.7067	0.746112	1.12423	1.02328	3.05783	2.0999	2.86568	2.47662	0.980178	2.27036	2.07907	2.23343	1.99576	1.21843
CXCR5	ENSG00000160683	Ileum	GF/GF-DX	3.03979	5.923	6.88941	9.97966	5.37159	6.67838	8.22318	2.62379	6.63436	6.45079	5.04522	3.85995	6.81267	7.31055	5.30711			5.26393	8.09772	7.00751	3.6702	6.49817	4.92155	7.7018	9.86362	6.77363	4.39459	4.83534	3.43669	5.41301	6.70644	5.04305	5.57934	7.86053
RFTN1	ENSG00000131378	Ileum	GF/GF-DX	0.813211	0.108989	0.480399	0.247908	0	0.32636	0.209512	0.289682	0.140261	0.164355	1.57558	0	0	0.702983	0.527342			0.634002	0	0	0	0.956581	0.257385	0	0.784082	0.292637	1.50576	0.417796	0.136595	0.316391	0	0	0.426456	0
AFF3	ENSG00000144218	Ileum	GF/GF-DX	0.245871	0.230666	0	1.04935	0.188273	0.0767461	0.295611	0	0.69265	0.463792	0.50524	0	0.770266	0.495935	0.744051			0.223636	0.278258	0	0.482398	0.674842	0	0	0	0	0.424908	0	0	0	0	0	0.150426	0.459183
MILR1	ENSG00000271605	Ileum	GF/GF-DX	1.85094	7.81414	4.46483	8.55793	6.37801	3.75538	8.90153	5.38461	7.0766	8.29223	10.6498	6.26755	5.21877	5.60017	8.40193			5.47154	4.39898	7.3189	1.81577	2.54014	7.51815	5.80623	0	6.21661	2.7989	2.77357	2.53903	3.36062	5.66255	3.80185	5.09591	0
AFF2	ENSG00000155966	Ileum	GF/GF-DX	0	0	0	0	0	0	0	0	0	0	0	0	0	0	0			0	0	0	0	0	0	0.124479	0	0	0	0	0	0	0	0	0	0
EAF2	ENSG00000145088	Ileum	GF/GF-DX	0	0	0	0	0	0	0	0	0	0.152773	0	0	0	1.30689	0			0	0	0	0	0	0	3.0487	0	0	0	0	0	0	0	0	0	0
RAC2	ENSG00000128340	Ileum	GF/GF-DX	1144.99	800.879	2006.72	704.495	6735.88	1673.98	7405.7	2738.83	2566.85	1318.28	6177.62	3307.22	1194.14	2806.24	12107.6			2905.21	717.811	1051.2	2551.08	8711.2	809.511	2538.99	3015.56	5865.05	6445.97	955.436	1012.65	2929.39	4649.33	7621.8	10797.7	2672.01
BLK	ENSG00000136573	Ileum	GF/GF-DX	0	0	0	0	0	0	0	0	0	0	0	0	0	0	0			0	0	0	0	0	0	0	0	1.09344	0	0	0	0	0	0	0	0
IL21R	ENSG00000103522	Ileum	GF/GF-DX	4.20085	5.2923	5.58365	6.40316	2.20578	3.82137	8.00895	6.88356	6.66588	4.9243	4.88343	6.09631	4.28655	5.08401	0.817237			4.58514	3.42303	4.34629	2.35488	3.45903	2.39326	3.95331	7.69571	3.32572	3.88919	2.58988	1.55236	0.98064	5.50784	5.17717	3.52475	4.03479
EEPD1	ENSG00000122547	Ileum	GF/GF-DX	4.71185	5.57659	3.97183	3.86726	4.66271	6.58446	0.522928	3.61513	6.9141	7.48649	6.16692	6.25928	9.40182	9.50406	4.44221			4.54947	3.59329	3.25861	2.98673	2.83523	9.79683	2.72874	3.6694	2.739	4.322	3.38906	4.43211	7.89691	9.64689	10.7205	4.65677	6.49827
PCSK9	ENSG00000169174	Ileum	GF/GF-DX	2.35558	1.03129	1.62346	0.670226	1.08226	1.17643	1.13285	0	1.32719	1.40707	2.32343	2.79172	3.83738	3.48431	5.70274			2.14255	0.959712	1.96091	1.54055	5.81882	1.04377	2.21677	4.23957	1.97788	4.88503	1.4119	0	0.427686	5.40479	0.967678	2.88234	3.51938
SASH3	ENSG00000122122	Ileum	GF/GF-DX	0	0	0	0.268654	0	0.589452	0	0	0.303996	0	0	0	0	0	0			0	0	0	0	0	0	0	0.424848	0.317126	0	0	0	0	0	0	0	0
BANK1	ENSG00000153064	Ileum	GF/GF-DX	4.91442	4.61052	4.76948	3.42438	4.14716	2.44186	1.62788	5.25184	4.11705	3.35808	2.10217	1.27354	5.65565	4.45058	2.27632			6.97866	6.1974	5.13466	1.37744	4.12917	2.88867	1.88769	2.70765	1.51583	2.72989	5.04967	4.36322	7.37495	5.06268	0	4.23392	2.80961
PLA2G2A	ENSG00000188257	Ileum	GF/GF-DX	0	0.316693	0.348978	0	0.775469	0.316106	0	0	0	2.38786	0.416201	0	0.634523	2.04268	0			0	0	0	0	0	0.747894	3.17677	0	3.4013	0	0	0	0	0	2.08011	0.619585	0
STK17A	ENSG00000164543	Ileum	GF/GF-DX	0	0	0.129016	0	0	0	0	0	0	0	0	0	0	0	0			0	0	0	0	0	0	0	0	0	0	0	0	0	0	0	0	0
FAM113B	NA	Ileum	GF/GF-DX	0	0.133345	0	0.606615	0	0	0	0	0.343209	0	0.175243	0.721931	0	0	0.322593			0	0	0	0	0	0	0	0	0	0.552674	0.51116	0	0	0	0	0	0
IL16	ENSG00000172349	Ileum	GF/GF-DX	7.81832	6.36973	8.36618	7.31752	3.30849	5.33037	10.1421	6.66943	8.77698	6.27432	4.98887	8.70856	9.92624	7.885	3.73574			4.5849	5.0295	6.7653	4.44039	3.67061	5.31808	0.645405	3.70301	2.59133	5.42236	3.08303	4.11252	3.36202	7.55321	2.53562	6.41974	4.2267
CD27	ENSG00000139193	Ileum	GF/GF-DX	48.8756	63.4341	38.4847	50.7981	29.0875	38.1796	38.8202	46.097	45.5566	53.9795	33.721	54.6665	44.7453	42.9073	35.6355			55.627	26.6537	29.092	23.8492	35.97	20.7594	16.6823	30.7654	30.6196	48.2504	38.2509	10.4215	34.4845	40.0927	54.6169	40.4382	61.0102
KIAA0226L	ENSG00000102445	Ileum	GF/GF-DX	10.8651	12.2918	13.3796	14.6614	3.6705	8.97728	8.06836	7.17152	14.0824	16.0494	8.86497	11.7676	7.80875	12.2469	7.25288			7.41186	7.37775	9.5767	1.88093	4.27585	1.76999	2.25547	7.54878	4.82978	11.3903	12.067	5.63604	1.74061	10.9983	1.96915	9.38451	10.7425
CR2	ENSG00000117322	Ileum	GF/GF-DX	10.7722	13.3372	10.6817	12.041	8.92203	9.8814	6.47569	9.68449	13.9789	9.9871	10.3902	6.88581	5.92296	12.416	10.1455			14.0971	9.10602	6.67974	7.18876	9.95602	6.33181	5.17214	6.6769	5.53771	12.6324	9.75092	7.40992	17.1634	15.6369	16.7075	11.7015	10.2642
POU2AF1	ENSG00000110777	Ileum	GF/GF-DX	0.430676	0	1.78093	0	1.97871	0.403293	0	0	1.03995	1.01549	0.530997	1.09375	0.809535	0	0.977479			0	0.292444	0.537777	0	0	1.90835	2.02649	0	0	0	0.774424	0.506384	2.34585	0	2.65384	4.74286	0
CD40	ENSG00000101017	Ileum	GF/GF-DX	0	0	0.188909	2.33966	0.839553	0.342229	0.329549	0	1.1031	0.344693	0.675895	2.32035	0	1.10575	0.829475			0	0.248164	0.228175	1.43408	1.8808	0	0.859824	0	0.460298	0.947383	0.328583	0	0	1.25782	0	1.34157	1.0238
SH2B2	ENSG00000160999	Ileum	GF/GF-DX	9.48684	11.4646	9.47504	10.9801	8.49571	9.48595	5.79968	7.61797	12.4245	10.6917	10.1107	15.5175	9.06726	10.7029	6.569			9.65268	11.5736	16.464	8.20241	4.96498	10.6873	10.5923	16.8212	7.69567	16.0476	9.5414	6.42803	6.1308	20.2915	8.91737	14.4612	5.40531
CR1	ENSG00000203710	Ileum	GF/GF-DX	10.4828	9.1397	10.2481	6.56504	3.53366	9.38948	6.16473	5.11419	15.6828	13.4334	5.26819	8.2471	3.42684	8.73353	4.65498			6.06287	6.2284	7.82533	3.5769	4.92566	2.272	1.60843	12.1122	2.8702	9.52572	9.32241	3.41632	1.70675	6.01309	8.07442	7.31973	5.42634
SH3BP5	ENSG00000131370	Ileum	GF/GF-DX	2.77914	4.43237	2.29846	0.889583	2.87293	2.21207	2.75662	3.11845	4.02645	4.06282	2.05591	1.76448	2.87315	5.88596	2.20768			1.51669	3.67991	3.81728	1.90843	1.43023	1.23145	1.30769	1.87571	1.05009	1.26075	4.74747	2.12399	0	0.637664	0.856259	4.33578	3.89269
2020-09-06	ENSG00000125354	Ileum	GF/GF-DX	39.5786	32.6727	33.5837	37.0832	29.981	38.9883	27.1185	31.3051	54.807	36.6266	34.6308	44.1326	43.1973	45.4958	28.1722			40.9347	27.694	30.7331	25.7452	30.3701	26.0863	18.3562	29.2019	20.0109	36.7735	32.2682	23.7684	39.0208	60.5411	30.5949	28.7711	34.971
DCK	ENSG00000156136	Ileum	GF/GF-DX	1.6831	1.97377	2.60998	7.18332	4.83306	1.97011	4.55308	0	1.52406	2.97644	5.70669	4.27442	7.11832	1.69745	0			72.9087	97.7165	122.421	50.3591	15.5912	137.039	59.397	21.2994	7.41944	26.7236	14.3758	22.2634	37.8166	78.2018	23.3355	3.86152	14.1449
AQP11	ENSG00000178301	Ileum	GF/GF-DX	0	0	0	0.490626	0	0	0	0	0	0	0	0	0	0	0			0	0	0	0	0	0	0	0	0	0	0	0	0	0	0	0	0
PAQR7	ENSG00000182749	Ileum	GF/GF-DX	13.9256	9.50141	12.7603	5.40301	10.1787	8.89104	7.99086	7.89181	23.691	8.80581	9.36513	16.0753	7.73374	17.8746	7.1832			11.6587	9.67087	18.9694	5.58859	3.90903	4.20717	4.46762	5.34019	3.18892	13.9473	7.96742	7.81465	5.17168	11.6188	3.90046	12.7797	8.86606
IL10RA	ENSG00000110324	Ileum	GF/GF-DX	2.96283	4.63269	3.26717	1.68601	19.5113	3.32934	11.0429	4.92528	21.2244	2.88758	12.9072	10.5342	4.82663	6.37461	21.5186			0.808467	0.268249	0.493284	1.16261	6.91228	0.875233	5.57648	3.33282	2.48776	4.09624	1.06553	0	0.537941	0.906415	7.30284	20.3022	8.85331
PADI2	ENSG00000117115	Ileum	GF/GF-DX	0	0	0	0	0.320974	0	0	0	0	0	0	0.177421	0	0	0			0	0	0	0	0.143812	0	0.328724	0.235756	0.351958	0	0	0	0	0	0	0	0
WDFY4	ENSG00000128815	Ileum	GF/GF-DX	4.10628	1.60515	4.21291	17.3925	2.50118	7.36997	3.08562	2.94764	18.7416	5.92669	10.3941	14.0625	4.79484	3.57658	2.18874			2.03724	0.992807	2.60256	0.976547	0.192111	0.0689212	0.439126	2.72944	0.235082	1.04833	3.74781	1.20703	1.35554	2.28405	3.64211	2.11259	1.22004
WAS	ENSG00000015285	Ileum	GF/GF-DX	0	0	0	0	0.483924	0	0	0	0	0	0	0	0	0	0			0	0	0	0	0	0	0	0	1.06128	0	0	0	0	0	0	0.386646	0
SOAT2	ENSG00000167780	Ileum	GF/GF-DX	0	0	0	0.34296	0	0.150497	0	0	0.194039	0	0	0.408155	0	0.972517	0			0	0	0	0	0	0	0	0	0	0	0	0	0	0	0	0	0
NCF1	ENSG00000158517	Ileum	GF/GF-DX	14.3759	14.3713	11.2072	2.51455	11.3691	7.28264	3.82518	6.46417	3.69895	9.55783	7.84531	2.99256	10.6317	15.6869	3.20932			5.14458	2.72048	3.53132	0.924769	5.33647	4.17708	1.10891	3.18119	4.74917	7.02557	2.11886	6.37326	1.28367	4.3259	7.26105	8.21858	21.1263
MMP9	ENSG00000100985	Ileum	GF/GF-DX	45.8895	54.5144	56.3999	43.9607	39.8174	48.4265	29.9779	37.5519	85.0791	41.1373	50.7985	64.585	32.5804	64.478	31.2781			35.8598	30.9676	34.7711	22.2997	27.7838	27.3847	19.3866	24.931	17.8939	51.0082	26.3134	30.4027	43.7229	71.0639	63.033	37.811	38.2078
RHOH	ENSG00000168421	Ileum	GF/GF-DX	0	0.508098	0	0	0	0	0	0	0	0	0.222582	0	0	0	0			0.246306	0	0	0	0	0	0	0	0	0	0	0	0	0	0	0	0
CKM	ENSG00000104879	Ileum	GF/GF-DX	24.5838	31.3005	40.3913	30.9144	15.6313	25.4873	27.314	36.6709	34.4512	30.2253	28.4159	37.3485	28.056	31.8773	32.88			23.6583	34.4298	33.7122	21.9634	22.5921	25.2879	22.722	48.1471	22.6693	19.3459	25.2604	20.9048	25.1073	26.1888	47.3395	31.0213	24.5958
SLC2A8	ENSG00000136856	Ileum	GF/GF-DX	17.1789	17.2678	22.8337	15.711	13.3895	15.943	22.6828	17.211	22.5927	14.6835	17.9656	23.372	16.7221	16.0879	12.5325			9.41706	14.8938	22.0256	7.52343	7.57784	15.9718	7.21724	11.905	5.79551	9.94024	13.2388	9.73869	3.75958	14.0773	3.78061	16.6099	9.45301
CSF1R	ENSG00000182578	Ileum	GF/GF-DX	8.52629	7.73819	11.3055	8.50405	3.61929	7.72383	8.85834	6.23952	13.539	10.1832	8.56989	13.8865	9.407	14.5809	8.62409			5.31064	6.60775	10.5309	3.45481	3.43401	1.84796	1.74432	4.37851	4.20211	5.76584	8.66571	5.5574	4.54322	8.93106	14.8481	7.31441	10.3849
PLEKHA2	ENSG00000169499	Ileum	GF/GF-DX	0.867018	2.16907	0.896323	1.85018	4.64737	1.62379	0.521208	1.44129	0	0.817738	0	0	0	1.16588	3.2797			0.394305	0	0.721753	0	0.594927	0.640302	0	0	0	0	0	0.33981	0.787093	0.663114	0	3.18271	0
ACSM5	ENSG00000183549	Ileum	GF/GF-DX	6.2623	2.12155	7.55297	5.93932	5.99412	5.21257	9.09775	6.94013	9.87097	4.10164	13.7263	6.6266	3.26977	8.77182	12.6339			14.7146	2.12616	4.12702	11.9453	21.4852	0.770796	9.00364	5.87026	15.3364	25.2522	4.06634	4.90877	3.79001	21.9521	17.1505	11.1748	4.87306
IKZF1	ENSG00000185811	Ileum	GF/GF-DX	0	0	0.0878069	0	0	0	0	0	0	0.0400542	0	0	0	0	0			0	0	0	0	0	0	0	0	0	0	0	0	0	0	0	0	0

## Sheet: Supp Table 3 16S 3Group Lefse
Absolute Sequence Variant	Taxonomy	Gut_Location	Group	Log10 LDA Score	FDR p-value
ASV_137	D_0__Bacteria;D_1__Firmicutes;D_2__Negativicutes;D_3__Selenomonadales;D_4__Veillonellaceae;D_5__Megasphaera	DC	GF-DX	3.5182	0.0195427
ASV_145	D_0__Bacteria;D_1__Bacteroidetes;D_2__Bacteroidia;D_3__Bacteroidales;D_4__Prevotellaceae;D_5__Alloprevotella	DC	GF-DX	3.29788	0.0220521
ASV_160	D_0__Bacteria;D_1__Bacteroidetes;D_2__Bacteroidia;D_3__Bacteroidales;D_4__Porphyromonadaceae;D_5__Parabacteroides;D_6__uncultured bacterium;D_7__;D_8__;D_9__;D_10__;D_11__;D_12__;D_13__;D_14__;D_15__;D_16__	DC	GF-DX	3.65884	0.0189264
ASV_336	D_0__Bacteria;D_1__Bacteroidetes;D_2__Bacteroidia;D_3__Bacteroidales;D_4__Prevotellaceae;D_5__Alloprevotella;D_6__uncultured organism;D_7__;D_8__;D_9__;D_10__;D_11__;D_12__;D_13__;D_14__;D_15__;D_16__	DC	GF-DX	3.22209	0.00555129
ASV_3363	D_0__Bacteria;D_1__Firmicutes;D_2__Bacilli;D_3__Lactobacillales;D_4__Lactobacillaceae;D_5__Lactobacillus;D_6__Lactobacillus salivarius;D_7__;D_8__;D_9__;D_10__;D_11__;D_12__;D_13__;D_14__;D_15__;D_16__	DC	GF-DX	4.00596	0.0361796
ASV_346	D_0__Bacteria;D_1__Cyanobacteria;D_2__Melainabacteria;D_3__Gastranaerophilales;D_4__uncultured bacterium;D_5__;D_6__;D_7__;D_8__;D_9__;D_10__;D_11__;D_12__;D_13__;D_14__;D_15__;D_16__	DC	GF-DX	3.29898	0.0358067
ASV_147	D_0__Bacteria;D_1__Bacteroidetes;D_2__Bacteroidia;D_3__Bacteroidales;D_4__Prevotellaceae;D_5__Prevotella;D_6__human gut metagenome;D_7__;D_8__;D_9__;D_10__;D_11__;D_12__;D_13__;D_14__;D_15__;D_16__	IL	GF-DX	3.64077	0.0263852
ASV_156	D_0__Bacteria;D_1__Firmicutes;D_2__Erysipelotrichia;D_3__Erysipelotrichales;D_4__Erysipelotrichaceae;D_5__Catenibacterium;D_6__uncultured bacterium;D_7__;D_8__;D_9__;D_10__;D_11__;D_12__;D_13__;D_14__;D_15__;D_16__	IL	GF-DX	3.53279	0.01034
ASV_3363	D_0__Bacteria;D_1__Firmicutes;D_2__Bacilli;D_3__Lactobacillales;D_4__Lactobacillaceae;D_5__Lactobacillus;D_6__Lactobacillus salivarius;D_7__;D_8__;D_9__;D_10__;D_11__;D_12__;D_13__;D_14__;D_15__;D_16__	IL	GF-DX	3.77871	0.0227551
ASV_38	D_0__Bacteria;D_1__Firmicutes;D_2__Negativicutes;D_3__Selenomonadales;D_4__Veillonellaceae;D_5__Anaerovibrio;D_6__uncultured bacterium;D_7__;D_8__;D_9__;D_10__;D_11__;D_12__;D_13__;D_14__;D_15__;D_16__	IL	GF-DX	3.41399	0.0194651
ASV_23	D_0__Bacteria;D_1__Bacteroidetes;D_2__Bacteroidia;D_3__Bacteroidales;D_4__Prevotellaceae;D_5__Prevotella	JEJ	GF-DX	3.44656	0.0340976
ASV_245	D_0__Bacteria;D_1__Bacteroidetes;D_2__Bacteroidia;D_3__Bacteroidales;D_4__Rikenellaceae;D_5__RC9 gut group;D_6__uncultured bacterium;D_7__;D_8__;D_9__;D_10__;D_11__;D_12__;D_13__;D_14__;D_15__;D_16__	JEJ	GF-DX	3.64527	0.0478912
ASV_37	D_0__Bacteria;D_1__Bacteroidetes;D_2__Bacteroidia;D_3__Bacteroidales;D_4__Prevotellaceae;D_5__Alloprevotella	JEJ	GF-DX	3.7577	0.0233936
ASV_232	D_0__Bacteria;D_1__Spirochaetae;D_2__Spirochaetes;D_3__Spirochaetales;D_4__Spirochaetaceae;D_5__Treponema;D_6__uncultured bacterium;D_7__;D_8__;D_9__;D_10__;D_11__;D_12__;D_13__;D_14__;D_15__;D_16__	POO	GF-DX	3.32633	0.0340475
ASV_32	D_0__Bacteria;D_1__Spirochaetae;D_2__Spirochaetes;D_3__Spirochaetales;D_4__Spirochaetaceae;D_5__Treponema;D_6__uncultured bacterium;D_7__;D_8__;D_9__;D_10__;D_11__;D_12__;D_13__;D_14__;D_15__;D_16__	POO	GF-DX	3.11679	0.0287147
ASV_46	D_0__Bacteria;D_1__Bacteroidetes;D_2__Bacteroidia;D_3__Bacteroidales;D_4__Rikenellaceae;D_5__RC9 gut group;D_6__uncultured bacterium;D_7__;D_8__;D_9__;D_10__;D_11__;D_12__;D_13__;D_14__;D_15__;D_16__	POO	GF-DX	3.11049	0.031791
ASV_336	D_0__Bacteria;D_1__Bacteroidetes;D_2__Bacteroidia;D_3__Bacteroidales;D_4__Prevotellaceae;D_5__Alloprevotella;D_6__uncultured organism;D_7__;D_8__;D_9__;D_10__;D_11__;D_12__;D_13__;D_14__;D_15__;D_16__	TC	GF-DX	3.24225	0.0450094
ASV_108	D_0__Bacteria;D_1__Proteobacteria;D_2__Gammaproteobacteria;D_3__Pasteurellales;D_4__Pasteurellaceae	IL	GF	4.01755	0.0499847
ASV_16	D_0__Bacteria;D_1__Proteobacteria;D_2__Gammaproteobacteria;D_3__Pasteurellales;D_4__Pasteurellaceae	IL	GF	3.86382	0.0273412
ASV_173	D_0__Bacteria;D_1__Proteobacteria;D_2__Gammaproteobacteria;D_3__Pasteurellales;D_4__Pasteurellaceae;D_5__Haemophilus	IL	GF	4.10187	0.0155563
ASV_216	D_0__Bacteria;D_1__Proteobacteria;D_2__Gammaproteobacteria;D_3__Pasteurellales;D_4__Pasteurellaceae	IL	GF	3.69609	0.00670749
ASV_294	D_0__Bacteria;D_1__Proteobacteria;D_2__Gammaproteobacteria;D_3__Pasteurellales;D_4__Pasteurellaceae	IL	GF	3.56718	0.0367931
ASV_315	D_0__Bacteria;D_1__Proteobacteria;D_2__Gammaproteobacteria;D_3__Pasteurellales;D_4__Pasteurellaceae	IL	GF	4.09763	0.011896
ASV_169	D_0__Bacteria;D_1__Proteobacteria;D_2__Gammaproteobacteria;D_3__Pasteurellales;D_4__Pasteurellaceae	JEJ	GF	4.38398	0.0124568
ASV_216	D_0__Bacteria;D_1__Proteobacteria;D_2__Gammaproteobacteria;D_3__Pasteurellales;D_4__Pasteurellaceae	JEJ	GF	3.69058	0.0476228
ASV_124	D_0__Bacteria;D_1__Firmicutes;D_2__Bacilli;D_3__Lactobacillales;D_4__Streptococcaceae;D_5__Streptococcus	POO	GF	3.48022	0.0479063
ASV_162	D_0__Bacteria;D_1__Proteobacteria;D_2__Epsilonproteobacteria;D_3__Campylobacterales;D_4__Campylobacteraceae;D_5__Campylobacter;D_6__Campylobacter hyointestinalis subsp. lawsonii;D_7__;D_8__;D_9__;D_10__;D_11__;D_12__;D_13__;D_14__;D_15__;D_16__	POO	GF	3.5968	0.0469286
ASV_49	D_0__Bacteria;D_1__Bacteroidetes;D_2__Bacteroidia;D_3__Bacteroidales;D_4__Prevotellaceae	POO	GF	3.07128	0.03564
ASV_7	D_0__Bacteria;D_1__Bacteroidetes;D_2__Bacteroidia;D_3__Bacteroidales;D_4__Prevotellaceae;D_5__Prevotella;D_6__uncultured bacterium;D_7__;D_8__;D_9__;D_10__;D_11__;D_12__;D_13__;D_14__;D_15__;D_16__	POO	GF	3.32515	0.0270905
ASV_871	D_0__Bacteria;D_1__Proteobacteria;D_2__Gammaproteobacteria;D_3__Enterobacteriales;D_4__Enterobacteriaceae;D_5__Escherichia-Shigella	POO	GF	3.3421	0.0219429
ASV_10	D_0__Bacteria;D_1__Spirochaetae;D_2__Spirochaetes;D_3__Spirochaetales;D_4__Brachyspiraceae;D_5__Brachyspira;D_6__Brachyspira innocens;D_7__;D_8__;D_9__;D_10__;D_11__;D_12__;D_13__;D_14__;D_15__;D_16__	TC	GF	3.67796	0.030133
ASV_168	D_0__Bacteria;D_1__Bacteroidetes;D_2__Bacteroidia;D_3__Bacteroidales;D_4__Prevotellaceae;D_5__Prevotella	TC	GF	3.12154	0.018662
ASV_269	D_0__Bacteria;D_1__Bacteroidetes;D_2__Bacteroidia;D_3__Bacteroidales;D_4__Prevotellaceae;D_5__Prevotella;D_6__uncultured Prevotellaceae bacterium;D_7__;D_8__;D_9__;D_10__;D_11__;D_12__;D_13__;D_14__;D_15__;D_16__	TC	GF	3.23421	0.0320707
ASV_56	D_0__Bacteria;D_1__Bacteroidetes;D_2__Bacteroidia;D_3__Bacteroidales;D_4__Prevotellaceae;D_5__Prevotella	TC	GF	3.57091	0.0291759
ASV_126	D_0__Bacteria;D_1__Bacteroidetes;D_2__Bacteroidia;D_3__Bacteroidales;D_4__Prevotellaceae;D_5__Prevotella;D_6__uncultured bacterium;D_7__;D_8__;D_9__;D_10__;D_11__;D_12__;D_13__;D_14__;D_15__;D_16__	DC	HG	3.32854	0.0292074
ASV_157	D_0__Bacteria;D_1__Firmicutes;D_2__Clostridia;D_3__Clostridiales;D_4__Ruminococcaceae;D_5__uncultured	DC	HG	3.45219	0.0241786
ASV_199	D_0__Bacteria;D_1__Spirochaetae;D_2__Spirochaetes;D_3__Spirochaetales;D_4__Brachyspiraceae;D_5__Brachyspira;D_6__uncultured bacterium;D_7__;D_8__;D_9__;D_10__;D_11__;D_12__;D_13__;D_14__;D_15__;D_16__	DC	HG	3.98286	0.0426366
ASV_236	D_0__Bacteria;D_1__Bacteroidetes;D_2__Bacteroidia;D_3__Bacteroidales;D_4__Prevotellaceae;D_5__Prevotella;D_6__uncultured bacterium;D_7__;D_8__;D_9__;D_10__;D_11__;D_12__;D_13__;D_14__;D_15__;D_16__	DC	HG	3.3256	0.0273237
ASV_57	D_0__Bacteria;D_1__Bacteroidetes;D_2__Bacteroidia;D_3__Bacteroidales;D_4__Prevotellaceae;D_5__Prevotella	DC	HG	3.37119	0.0125656
ASV_74	D_0__Bacteria;D_1__Bacteroidetes;D_2__Bacteroidia;D_3__Bacteroidales;D_4__Prevotellaceae;D_5__Prevotella;D_6__uncultured bacterium;D_7__;D_8__;D_9__;D_10__;D_11__;D_12__;D_13__;D_14__;D_15__;D_16__	DC	HG	4.08549	0.0207282
ASV_96	D_0__Bacteria;D_1__Bacteroidetes;D_2__Bacteroidia;D_3__Bacteroidales;D_4__Prevotellaceae;D_5__Prevotella;D_6__uncultured bacterium;D_7__;D_8__;D_9__;D_10__;D_11__;D_12__;D_13__;D_14__;D_15__;D_16__	DC	HG	3.38331	0.0479261
ASV_315	D_0__Bacteria;D_1__Proteobacteria;D_2__Gammaproteobacteria;D_3__Pasteurellales;D_4__Pasteurellaceae	DUO	HG	3.84146	0.0233575
ASV_124	D_0__Bacteria;D_1__Firmicutes;D_2__Bacilli;D_3__Lactobacillales;D_4__Streptococcaceae;D_5__Streptococcus	IL	HG	4.49291	0.0164373
ASV_142	D_0__Bacteria;D_1__Proteobacteria;D_2__Gammaproteobacteria;D_3__Pasteurellales;D_4__Pasteurellaceae;D_5__Haemophilus	IL	HG	3.72893	0.00854227
ASV_146	D_0__Bacteria;D_1__Firmicutes;D_2__Negativicutes;D_3__Selenomonadales;D_4__Veillonellaceae;D_5__Veillonella;D_6__uncultured bacterium;D_7__;D_8__;D_9__;D_10__;D_11__;D_12__;D_13__;D_14__;D_15__;D_16__	IL	HG	3.48501	0.0135825
ASV_170	D_0__Bacteria;D_1__Firmicutes;D_2__Negativicutes;D_3__Selenomonadales;D_4__Veillonellaceae;D_5__Veillonella;D_6__uncultured bacterium;D_7__;D_8__;D_9__;D_10__;D_11__;D_12__;D_13__;D_14__;D_15__;D_16__	IL	HG	4.72055	0.0342478
ASV_179	D_0__Bacteria;D_1__Proteobacteria;D_2__Gammaproteobacteria;D_3__Pasteurellales;D_4__Pasteurellaceae	IL	HG	4.06847	0.0136942
ASV_41	D_0__Bacteria;D_1__Firmicutes;D_2__Bacilli;D_3__Lactobacillales;D_4__Carnobacteriaceae;D_5__Granulicatella;D_6__uncultured bacterium;D_7__;D_8__;D_9__;D_10__;D_11__;D_12__;D_13__;D_14__;D_15__;D_16__	IL	HG	3.41058	0.0259111
ASV_89	D_0__Bacteria;D_1__Proteobacteria;D_2__Gammaproteobacteria;D_3__Pasteurellales;D_4__Pasteurellaceae	IL	HG	3.64558	0.018172
ASV_102	D_0__Bacteria;D_1__Firmicutes;D_2__Bacilli;D_3__Lactobacillales;D_4__Lactobacillaceae;D_5__Lactobacillus	JEJ	HG	3.65074	0.045378
ASV_170	D_0__Bacteria;D_1__Firmicutes;D_2__Negativicutes;D_3__Selenomonadales;D_4__Veillonellaceae;D_5__Veillonella;D_6__uncultured bacterium;D_7__;D_8__;D_9__;D_10__;D_11__;D_12__;D_13__;D_14__;D_15__;D_16__	JEJ	HG	4.64492	0.0192949
ASV_221	D_0__Bacteria;D_1__Firmicutes;D_2__Bacilli;D_3__Lactobacillales;D_4__Lactobacillaceae;D_5__Lactobacillus;D_6__uncultured methanogenic archaeon;D_7__;D_8__;D_9__;D_10__;D_11__;D_12__;D_13__;D_14__;D_15__;D_16__	JEJ	HG	3.82755	0.0190949
ASV_176	D_0__Bacteria;D_1__Spirochaetae;D_2__Spirochaetes;D_3__Spirochaetales;D_4__Brachyspiraceae;D_5__Brachyspira	POO	HG	3.81109	0.0437152
ASV_199	D_0__Bacteria;D_1__Spirochaetae;D_2__Spirochaetes;D_3__Spirochaetales;D_4__Brachyspiraceae;D_5__Brachyspira;D_6__uncultured bacterium;D_7__;D_8__;D_9__;D_10__;D_11__;D_12__;D_13__;D_14__;D_15__;D_16__	POO	HG	4.46928	0.0306051
ASV_252	D_0__Bacteria;D_1__Firmicutes;D_2__Clostridia;D_3__Clostridiales;D_4__Ruminococcaceae;D_5__uncultured	POO	HG	3.58569	0.0466968
ASV_312	D_0__Bacteria;D_1__Firmicutes;D_2__Clostridia;D_3__Clostridiales;D_4__Christensenellaceae;D_5__uncultured	POO	HG	3.29437	0.0410461
ASV_39	D_0__Bacteria;D_1__Proteobacteria;D_2__Betaproteobacteria;D_3__Burkholderiales;D_4__Alcaligenaceae;D_5__Sutterella	POO	HG	3.66189	0.0211303
ASV_112	D_0__Bacteria;D_1__Firmicutes;D_2__Clostridia;D_3__Clostridiales;D_4__Ruminococcaceae;D_5__Subdoligranulum;D_6__uncultured bacterium;D_7__;D_8__;D_9__;D_10__;D_11__;D_12__;D_13__;D_14__;D_15__;D_16__	TC	HG	3.21511	0.035889
ASV_117	D_0__Bacteria;D_1__Firmicutes;D_2__Clostridia;D_3__Clostridiales;D_4__Ruminococcaceae	TC	HG	3.32959	0.0478295
ASV_118	D_0__Bacteria;D_1__Bacteroidetes;D_2__Bacteroidia;D_3__Bacteroidales;D_4__Prevotellaceae;D_5__Prevotella;D_6__uncultured bacterium;D_7__;D_8__;D_9__;D_10__;D_11__;D_12__;D_13__;D_14__;D_15__;D_16__	TC	HG	3.92662	0.031711
ASV_120	D_0__Bacteria;D_1__Bacteroidetes;D_2__Bacteroidia;D_3__Bacteroidales;D_4__Prevotellaceae;D_5__Prevotella;D_6__uncultured bacterium;D_7__;D_8__;D_9__;D_10__;D_11__;D_12__;D_13__;D_14__;D_15__;D_16__	TC	HG	3.39795	0.0051926
ASV_126	D_0__Bacteria;D_1__Bacteroidetes;D_2__Bacteroidia;D_3__Bacteroidales;D_4__Prevotellaceae;D_5__Prevotella;D_6__uncultured bacterium;D_7__;D_8__;D_9__;D_10__;D_11__;D_12__;D_13__;D_14__;D_15__;D_16__	TC	HG	3.29928	0.0222835
ASV_131	D_0__Bacteria;D_1__Bacteroidetes;D_2__Bacteroidia;D_3__Bacteroidales;D_4__Prevotellaceae;D_5__Prevotella;D_6__uncultured bacterium;D_7__;D_8__;D_9__;D_10__;D_11__;D_12__;D_13__;D_14__;D_15__;D_16__	TC	HG	3.34444	0.00924344
ASV_182	D_0__Bacteria;D_1__Firmicutes;D_2__Clostridia;D_3__Clostridiales;D_4__Ruminococcaceae;D_5__Ruminococcus	TC	HG	3.07282	0.0181957
ASV_186	D_0__Bacteria;D_1__Bacteroidetes;D_2__Bacteroidia;D_3__Bacteroidales;D_4__Prevotellaceae;D_5__Prevotella	TC	HG	4.02851	0.0304513
ASV_22	D_0__Bacteria;D_1__Firmicutes;D_2__Clostridia;D_3__Clostridiales;D_4__Ruminococcaceae;D_5__Subdoligranulum	TC	HG	3.59147	0.0262479
ASV_236	D_0__Bacteria;D_1__Bacteroidetes;D_2__Bacteroidia;D_3__Bacteroidales;D_4__Prevotellaceae;D_5__Prevotella;D_6__uncultured bacterium;D_7__;D_8__;D_9__;D_10__;D_11__;D_12__;D_13__;D_14__;D_15__;D_16__	TC	HG	3.3638	0.00655604
ASV_40	D_0__Bacteria;D_1__Firmicutes;D_2__Clostridia;D_3__Clostridiales;D_4__Ruminococcaceae;D_5__Faecalibacterium;D_6__uncultured bacterium;D_7__;D_8__;D_9__;D_10__;D_11__;D_12__;D_13__;D_14__;D_15__;D_16__	TC	HG	3.39489	0.00533672
ASV_57	D_0__Bacteria;D_1__Bacteroidetes;D_2__Bacteroidia;D_3__Bacteroidales;D_4__Prevotellaceae;D_5__Prevotella	TC	HG	3.30608	0.0122405
ASV_74	D_0__Bacteria;D_1__Bacteroidetes;D_2__Bacteroidia;D_3__Bacteroidales;D_4__Prevotellaceae;D_5__Prevotella;D_6__uncultured bacterium;D_7__;D_8__;D_9__;D_10__;D_11__;D_12__;D_13__;D_14__;D_15__;D_16__	TC	HG	4.12466	0.0113517
ASV_77	D_0__Bacteria;D_1__Bacteroidetes;D_2__Bacteroidia;D_3__Bacteroidales;D_4__Prevotellaceae;D_5__Prevotella;D_6__uncultured bacterium;D_7__;D_8__;D_9__;D_10__;D_11__;D_12__;D_13__;D_14__;D_15__;D_16__	TC	HG	3.38485	0.0138025
ASV_84	D_0__Bacteria;D_1__Bacteroidetes;D_2__Bacteroidia;D_3__Bacteroidales;D_4__Prevotellaceae;D_5__Prevotella;D_6__uncultured bacterium;D_7__;D_8__;D_9__;D_10__;D_11__;D_12__;D_13__;D_14__;D_15__;D_16__	TC	HG	3.9365	0.0452621
ASV_85	D_0__Bacteria;D_1__Bacteroidetes;D_2__Bacteroidia;D_3__Bacteroidales;D_4__Prevotellaceae;D_5__Prevotella;D_6__uncultured bacterium;D_7__;D_8__;D_9__;D_10__;D_11__;D_12__;D_13__;D_14__;D_15__;D_16__	TC	HG	3.37496	0.029261
ASV_90	D_0__Bacteria;D_1__Bacteroidetes;D_2__Bacteroidia;D_3__Bacteroidales;D_4__Prevotellaceae;D_5__Prevotella;D_6__uncultured bacterium;D_7__;D_8__;D_9__;D_10__;D_11__;D_12__;D_13__;D_14__;D_15__;D_16__	TC	HG	3.33054	0.0107758
ASV_96	D_0__Bacteria;D_1__Bacteroidetes;D_2__Bacteroidia;D_3__Bacteroidales;D_4__Prevotellaceae;D_5__Prevotella;D_6__uncultured bacterium;D_7__;D_8__;D_9__;D_10__;D_11__;D_12__;D_13__;D_14__;D_15__;D_16__	TC	HG	3.40043	0.0107758

## Sheet: Supp Table 4 16s 2Group Lefse
Absolute Sequence Variant	Taxonomy	Gut_Location	Group	Log10 LDA Score	FDR p-value
ASV_359	D_0__Bacteria;D_1__Firmicutes;D_2__Bacilli;D_3__Lactobacillales;D_4__Lactobacillaceae;D_5__Lactobacillus	IL	HG	3.35469	0.0337107
ASV_359	D_0__Bacteria;D_1__Firmicutes;D_2__Bacilli;D_3__Lactobacillales;D_4__Lactobacillaceae;D_5__Lactobacillus	DC	HG	2.86305	0.0471058
ASV_200	D_0__Bacteria;D_1__Spirochaetae;D_2__Spirochaetes;D_3__Spirochaetales;D_4__Brachyspiraceae;D_5__Brachyspira;D_6__uncultured bacterium;D_7__;D_8__;D_9__;D_10__;D_11__;D_12__;D_13__;D_14__;D_15__;D_16__	Fecal	HG	3.10499	0.0311113
ASV_316	D_0__Bacteria;D_1__Proteobacteria;D_2__Epsilonproteobacteria;D_3__Campylobacterales;D_4__Helicobacteraceae;D_5__Helicobacter	Fecal	GF & GF-DX	3.4978	0.0240187
ASV_204	D_0__Bacteria;D_1__Firmicutes;D_2__Clostridia;D_3__Clostridiales;D_4__Lachnospiraceae	DC	HG	2.68608	0.0471058
ASV_360	D_0__Bacteria;D_1__Bacteroidetes;D_2__Bacteroidia;D_3__Bacteroidales;D_4__Prevotellaceae;D_5__Prevotella;D_6__uncultured organism;D_7__;D_8__;D_9__;D_10__;D_11__;D_12__;D_13__;D_14__;D_15__;D_16__	DC	GF & GF-DX	3.29499	0.0375889
ASV_207	D_0__Bacteria;D_1__Firmicutes;D_2__Clostridia;D_3__Clostridiales;D_4__Ruminococcaceae;D_5__Ruminococcus	Fecal	HG	3.30499	0.0311113
ASV_208	D_0__Bacteria;D_1__Firmicutes;D_2__Bacilli;D_3__Lactobacillales;D_4__Streptococcaceae;D_5__Streptococcus	IL	HG	3.68998	0.0123118
ASV_213	D_0__Bacteria;D_1__Bacteroidetes;D_2__Bacteroidia;D_3__Bacteroidales;D_4__RF16;D_5__uncultured bacterium;D_6__;D_7__;D_8__;D_9__;D_10__;D_11__;D_12__;D_13__;D_14__;D_15__;D_16__	Fecal	HG	2.90511	0.0311113
ASV_22	D_0__Bacteria;D_1__Firmicutes;D_2__Clostridia;D_3__Clostridiales;D_4__Ruminococcaceae;D_5__Subdoligranulum	TC	HG	3.50122	0.028335
ASV_23	D_0__Bacteria;D_1__Bacteroidetes;D_2__Bacteroidia;D_3__Bacteroidales;D_4__Prevotellaceae;D_5__Prevotella	IL	GF & GF-DX	3.38029	0.0243088
ASV_361	D_0__Bacteria	Fecal	HG	2.96221	0.0311113
ASV_24	D_0__Bacteria;D_1__Firmicutes;D_2__Clostridia;D_3__Clostridiales;D_4__Lachnospiraceae	Jej	GF & GF-DX	2.96641	0.0353047
ASV_215	D_0__Bacteria;D_1__Bacteroidetes;D_2__Bacteroidia;D_3__Bacteroidales;D_4__Prevotellaceae;D_5__Alloprevotella	TC	HG	2.78061	0.0214408
ASV_215	D_0__Bacteria;D_1__Bacteroidetes;D_2__Bacteroidia;D_3__Bacteroidales;D_4__Prevotellaceae;D_5__Alloprevotella	DC	HG	2.74142	0.0471058
ASV_25	D_0__Bacteria;D_1__Firmicutes;D_2__Bacilli;D_3__Lactobacillales;D_4__Streptococcaceae;D_5__Streptococcus;D_6__uncultured bacterium;D_7__;D_8__;D_9__;D_10__;D_11__;D_12__;D_13__;D_14__;D_15__;D_16__	IL	HG	3.36288	0.0409308
ASV_218	D_0__Bacteria;D_1__Firmicutes;D_2__Clostridia;D_3__Clostridiales;D_4__Ruminococcaceae;D_5__Faecalibacterium	Fecal	HG	3.05524	0.00967242
ASV_220	D_0__Bacteria;D_1__Firmicutes;D_2__Negativicutes;D_3__Selenomonadales;D_4__Veillonellaceae;D_5__Megasphaera;D_6__uncultured bacterium;D_7__;D_8__;D_9__;D_10__;D_11__;D_12__;D_13__;D_14__;D_15__;D_16__	TC	HG	2.8211	0.0203783
ASV_221	D_0__Bacteria;D_1__Firmicutes;D_2__Bacilli;D_3__Lactobacillales;D_4__Lactobacillaceae;D_5__Lactobacillus;D_6__uncultured methanogenic archaeon;D_7__;D_8__;D_9__;D_10__;D_11__;D_12__;D_13__;D_14__;D_15__;D_16__	Jej	HG	3.67617	0.00908747
ASV_362	D_0__Bacteria;D_1__Firmicutes;D_2__Clostridia;D_3__Clostridiales;D_4__Ruminococcaceae;D_5__uncultured	Fecal	HG	3.42578	0.0311113
ASV_35	D_0__Bacteria;D_1__Bacteroidetes;D_2__Bacteroidia;D_3__Bacteroidales;D_4__Prevotellaceae;D_5__Prevotella;D_6__uncultured bacterium;D_7__;D_8__;D_9__;D_10__;D_11__;D_12__;D_13__;D_14__;D_15__;D_16__	IL	GF & GF-DX	3.43913	0.0243088
ASV_224	D_0__Bacteria;D_1__Spirochaetae;D_2__Spirochaetes;D_3__Spirochaetales;D_4__Spirochaetaceae;D_5__Treponema	Fecal	HG	3.14096	0.0380115
ASV_38	D_0__Bacteria;D_1__Firmicutes;D_2__Negativicutes;D_3__Selenomonadales;D_4__Veillonellaceae;D_5__Anaerovibrio;D_6__uncultured bacterium;D_7__;D_8__;D_9__;D_10__;D_11__;D_12__;D_13__;D_14__;D_15__;D_16__	IL	GF & GF-DX	3.16334	0.0243088
ASV_229	D_0__Bacteria;D_1__Firmicutes;D_2__Clostridia;D_3__Clostridiales;D_4__Ruminococcaceae	Fecal	HG	3.21107	0.0266897
ASV_39	D_0__Bacteria;D_1__Proteobacteria;D_2__Betaproteobacteria;D_3__Burkholderiales;D_4__Alcaligenaceae;D_5__Sutterella	Fecal	HG	3.77752	0.00664616
ASV_363	D_0__Bacteria	DUO	HG	3.41727	0.0492142
ASV_40	D_0__Bacteria;D_1__Firmicutes;D_2__Clostridia;D_3__Clostridiales;D_4__Ruminococcaceae;D_5__Faecalibacterium;D_6__uncultured bacterium;D_7__;D_8__;D_9__;D_10__;D_11__;D_12__;D_13__;D_14__;D_15__;D_16__	TC	HG	3.29185	0.00443087
ASV_232	D_0__Bacteria;D_1__Spirochaetae;D_2__Spirochaetes;D_3__Spirochaetales;D_4__Spirochaetaceae;D_5__Treponema;D_6__uncultured bacterium;D_7__;D_8__;D_9__;D_10__;D_11__;D_12__;D_13__;D_14__;D_15__;D_16__	Fecal	GF & GF-DX	3.04873	0.0155771
ASV_50	D_0__Bacteria;D_1__Bacteroidetes;D_2__Bacteroidia;D_3__Bacteroidales;D_4__Prevotellaceae;D_5__Prevotella	TC	HG	3.10355	0.0196136
ASV_329	D_0__Bacteria;D_1__Proteobacteria;D_2__Epsilonproteobacteria;D_3__Campylobacterales;D_4__Campylobacteraceae;D_5__Campylobacter;D_6__Campylobacter hyointestinalis subsp. hyointestinalis;D_7__;D_8__;D_9__;D_10__;D_11__;D_12__;D_13__;D_14__;D_15__;D_16__	Fecal	GF & GF-DX	3.57244	0.0273989
ASV_235	D_0__Bacteria;D_1__Firmicutes;D_2__Clostridia;D_3__Clostridiales;D_4__Clostridiaceae 1;D_5__Sarcina;D_6__uncultured bacterium;D_7__;D_8__;D_9__;D_10__;D_11__;D_12__;D_13__;D_14__;D_15__;D_16__	Jej	HG	2.99193	0.0229358
ASV_235	D_0__Bacteria;D_1__Firmicutes;D_2__Clostridia;D_3__Clostridiales;D_4__Clostridiaceae 1;D_5__Sarcina;D_6__uncultured bacterium;D_7__;D_8__;D_9__;D_10__;D_11__;D_12__;D_13__;D_14__;D_15__;D_16__	IL	HG	3.49221	0.0360611
ASV_236	D_0__Bacteria;D_1__Bacteroidetes;D_2__Bacteroidia;D_3__Bacteroidales;D_4__Prevotellaceae;D_5__Prevotella;D_6__uncultured bacterium;D_7__;D_8__;D_9__;D_10__;D_11__;D_12__;D_13__;D_14__;D_15__;D_16__	TC	HG	3.24924	0.0032923
ASV_236	D_0__Bacteria;D_1__Bacteroidetes;D_2__Bacteroidia;D_3__Bacteroidales;D_4__Prevotellaceae;D_5__Prevotella;D_6__uncultured bacterium;D_7__;D_8__;D_9__;D_10__;D_11__;D_12__;D_13__;D_14__;D_15__;D_16__	DC	HG	3.11888	0.0120738
ASV_364	D_0__Bacteria;D_1__Bacteroidetes;D_2__Bacteroidia;D_3__Bacteroidales;D_4__RF16;D_5__uncultured bacterium;D_6__;D_7__;D_8__;D_9__;D_10__;D_11__;D_12__;D_13__;D_14__;D_15__;D_16__	Fecal	HG	2.99294	0.0311113
ASV_237	D_0__Bacteria;D_1__Proteobacteria;D_2__Gammaproteobacteria;D_3__Pasteurellales;D_4__Pasteurellaceae	DUO	HG	3.25186	0.017513
ASV_237	D_0__Bacteria;D_1__Proteobacteria;D_2__Gammaproteobacteria;D_3__Pasteurellales;D_4__Pasteurellaceae	Jej	HG	2.80767	0.0229358
ASV_237	D_0__Bacteria;D_1__Proteobacteria;D_2__Gammaproteobacteria;D_3__Pasteurellales;D_4__Pasteurellaceae	IL	HG	3.44634	0.0360611
ASV_55	D_0__Bacteria;D_1__Bacteroidetes;D_2__Bacteroidia;D_3__Bacteroidales;D_4__Prevotellaceae;D_5__Prevotella	TC	HG	3.14064	0.0178274
ASV_55	D_0__Bacteria;D_1__Bacteroidetes;D_2__Bacteroidia;D_3__Bacteroidales;D_4__Prevotellaceae;D_5__Prevotella	DC	HG	3.11933	0.0184221
ASV_57	D_0__Bacteria;D_1__Bacteroidetes;D_2__Bacteroidia;D_3__Bacteroidales;D_4__Prevotellaceae;D_5__Prevotella	TC	HG	3.22618	0.00207043
ASV_57	D_0__Bacteria;D_1__Bacteroidetes;D_2__Bacteroidia;D_3__Bacteroidales;D_4__Prevotellaceae;D_5__Prevotella	DC	HG	3.19884	0.00321623
ASV_57	D_0__Bacteria;D_1__Bacteroidetes;D_2__Bacteroidia;D_3__Bacteroidales;D_4__Prevotellaceae;D_5__Prevotella	Fecal	HG	3.31879	0.0386527
ASV_242	Unassigned	DUO	HG	3.36048	0.017513
ASV_245	D_0__Bacteria;D_1__Bacteroidetes;D_2__Bacteroidia;D_3__Bacteroidales;D_4__Rikenellaceae;D_5__RC9 gut group;D_6__uncultured bacterium;D_7__;D_8__;D_9__;D_10__;D_11__;D_12__;D_13__;D_14__;D_15__;D_16__	Fecal	HG	3.79825	0.0380115
ASV_249	D_0__Bacteria;D_1__Spirochaetae;D_2__Spirochaetes;D_3__Spirochaetales;D_4__Spirochaetaceae;D_5__Treponema;D_6__uncultured bacterium;D_7__;D_8__;D_9__;D_10__;D_11__;D_12__;D_13__;D_14__;D_15__;D_16__	Fecal	HG	3.03276	0.0240187
ASV_74	D_0__Bacteria;D_1__Bacteroidetes;D_2__Bacteroidia;D_3__Bacteroidales;D_4__Prevotellaceae;D_5__Prevotella;D_6__uncultured bacterium;D_7__;D_8__;D_9__;D_10__;D_11__;D_12__;D_13__;D_14__;D_15__;D_16__	TC	HG	4.06476	0.00394213
ASV_74	D_0__Bacteria;D_1__Bacteroidetes;D_2__Bacteroidia;D_3__Bacteroidales;D_4__Prevotellaceae;D_5__Prevotella;D_6__uncultured bacterium;D_7__;D_8__;D_9__;D_10__;D_11__;D_12__;D_13__;D_14__;D_15__;D_16__	DC	HG	3.98906	0.0106143
ASV_77	D_0__Bacteria;D_1__Bacteroidetes;D_2__Bacteroidia;D_3__Bacteroidales;D_4__Prevotellaceae;D_5__Prevotella;D_6__uncultured bacterium;D_7__;D_8__;D_9__;D_10__;D_11__;D_12__;D_13__;D_14__;D_15__;D_16__	TC	HG	3.25725	0.00582386
ASV_77	D_0__Bacteria;D_1__Bacteroidetes;D_2__Bacteroidia;D_3__Bacteroidales;D_4__Prevotellaceae;D_5__Prevotella;D_6__uncultured bacterium;D_7__;D_8__;D_9__;D_10__;D_11__;D_12__;D_13__;D_14__;D_15__;D_16__	DC	HG	3.18806	0.0328502
ASV_85	D_0__Bacteria;D_1__Bacteroidetes;D_2__Bacteroidia;D_3__Bacteroidales;D_4__Prevotellaceae;D_5__Prevotella;D_6__uncultured bacterium;D_7__;D_8__;D_9__;D_10__;D_11__;D_12__;D_13__;D_14__;D_15__;D_16__	TC	HG	3.26123	0.0125695
ASV_86	D_0__Bacteria;D_1__Proteobacteria;D_2__Gammaproteobacteria;D_3__Pasteurellales;D_4__Pasteurellaceae	IL	HG	3.28812	0.0409308
ASV_89	D_0__Bacteria;D_1__Proteobacteria;D_2__Gammaproteobacteria;D_3__Pasteurellales;D_4__Pasteurellaceae	IL	HG	3.45005	0.0384339
ASV_90	D_0__Bacteria;D_1__Bacteroidetes;D_2__Bacteroidia;D_3__Bacteroidales;D_4__Prevotellaceae;D_5__Prevotella;D_6__uncultured bacterium;D_7__;D_8__;D_9__;D_10__;D_11__;D_12__;D_13__;D_14__;D_15__;D_16__	TC	HG	3.2225	0.00443087
ASV_252	D_0__Bacteria;D_1__Firmicutes;D_2__Clostridia;D_3__Clostridiales;D_4__Ruminococcaceae;D_5__uncultured	Fecal	HG	3.28374	0.0137495
ASV_96	D_0__Bacteria;D_1__Bacteroidetes;D_2__Bacteroidia;D_3__Bacteroidales;D_4__Prevotellaceae;D_5__Prevotella;D_6__uncultured bacterium;D_7__;D_8__;D_9__;D_10__;D_11__;D_12__;D_13__;D_14__;D_15__;D_16__	TC	HG	3.32031	0.00443087
ASV_96	D_0__Bacteria;D_1__Bacteroidetes;D_2__Bacteroidia;D_3__Bacteroidales;D_4__Prevotellaceae;D_5__Prevotella;D_6__uncultured bacterium;D_7__;D_8__;D_9__;D_10__;D_11__;D_12__;D_13__;D_14__;D_15__;D_16__	DC	HG	3.10927	0.0204622
ASV_257	D_0__Bacteria;D_1__Spirochaetae;D_2__Spirochaetes;D_3__Spirochaetales;D_4__Spirochaetaceae;D_5__Treponema	Fecal	HG	3.11892	0.0351718
ASV_102	D_0__Bacteria;D_1__Firmicutes;D_2__Bacilli;D_3__Lactobacillales;D_4__Lactobacillaceae;D_5__Lactobacillus	Jej	HG	3.03926	0.0167034
ASV_109	D_0__Bacteria;D_1__Firmicutes;D_2__Negativicutes;D_3__Selenomonadales;D_4__Veillonellaceae;D_5__Dialister;D_6__uncultured bacterium;D_7__;D_8__;D_9__;D_10__;D_11__;D_12__;D_13__;D_14__;D_15__;D_16__	TC	HG	2.79406	0.040526
ASV_260	D_0__Bacteria;D_1__Bacteroidetes;D_2__Bacteroidia;D_3__Bacteroidales;D_4__Prevotellaceae;D_5__uncultured;D_6__uncultured bacterium;D_7__;D_8__;D_9__;D_10__;D_11__;D_12__;D_13__;D_14__;D_15__;D_16__	TC	HG	2.98748	0.0214408
ASV_365	Unassigned	DUO	HG	3.27347	0.0492142
ASV_112	D_0__Bacteria;D_1__Firmicutes;D_2__Clostridia;D_3__Clostridiales;D_4__Ruminococcaceae;D_5__Subdoligranulum;D_6__uncultured bacterium;D_7__;D_8__;D_9__;D_10__;D_11__;D_12__;D_13__;D_14__;D_15__;D_16__	TC	HG	3.21675	0.0154868
ASV_267	D_0__Bacteria;D_1__Bacteroidetes;D_2__Bacteroidia;D_3__Bacteroidales;D_4__Prevotellaceae;D_5__Prevotella	TC	HG	2.82437	0.0214408
ASV_117	D_0__Bacteria;D_1__Firmicutes;D_2__Clostridia;D_3__Clostridiales;D_4__Ruminococcaceae	TC	HG	3.23489	0.0125695
ASV_117	D_0__Bacteria;D_1__Firmicutes;D_2__Clostridia;D_3__Clostridiales;D_4__Ruminococcaceae	DC	HG	3.2878	0.0265056
ASV_118	D_0__Bacteria;D_1__Bacteroidetes;D_2__Bacteroidia;D_3__Bacteroidales;D_4__Prevotellaceae;D_5__Prevotella;D_6__uncultured bacterium;D_7__;D_8__;D_9__;D_10__;D_11__;D_12__;D_13__;D_14__;D_15__;D_16__	TC	HG	3.75151	0.020262
ASV_118	D_0__Bacteria;D_1__Bacteroidetes;D_2__Bacteroidia;D_3__Bacteroidales;D_4__Prevotellaceae;D_5__Prevotella;D_6__uncultured bacterium;D_7__;D_8__;D_9__;D_10__;D_11__;D_12__;D_13__;D_14__;D_15__;D_16__	DC	HG	3.69976	0.0278905
ASV_120	D_0__Bacteria;D_1__Bacteroidetes;D_2__Bacteroidia;D_3__Bacteroidales;D_4__Prevotellaceae;D_5__Prevotella;D_6__uncultured bacterium;D_7__;D_8__;D_9__;D_10__;D_11__;D_12__;D_13__;D_14__;D_15__;D_16__	TC	HG	3.38208	0.000890951
ASV_336	D_0__Bacteria;D_1__Bacteroidetes;D_2__Bacteroidia;D_3__Bacteroidales;D_4__Prevotellaceae;D_5__Alloprevotella;D_6__uncultured organism;D_7__;D_8__;D_9__;D_10__;D_11__;D_12__;D_13__;D_14__;D_15__;D_16__	TC	GF & GF-DX	3.00602	0.0448761
ASV_336	D_0__Bacteria;D_1__Bacteroidetes;D_2__Bacteroidia;D_3__Bacteroidales;D_4__Prevotellaceae;D_5__Alloprevotella;D_6__uncultured organism;D_7__;D_8__;D_9__;D_10__;D_11__;D_12__;D_13__;D_14__;D_15__;D_16__	DC	GF & GF-DX	3.00285	0.0375889
ASV_124	D_0__Bacteria;D_1__Firmicutes;D_2__Bacilli;D_3__Lactobacillales;D_4__Streptococcaceae;D_5__Streptococcus	DC	GF & GF-DX	2.97208	0.0375889
ASV_124	D_0__Bacteria;D_1__Firmicutes;D_2__Bacilli;D_3__Lactobacillales;D_4__Streptococcaceae;D_5__Streptococcus	Fecal	GF & GF-DX	4.17813	0.0240187
ASV_126	D_0__Bacteria;D_1__Bacteroidetes;D_2__Bacteroidia;D_3__Bacteroidales;D_4__Prevotellaceae;D_5__Prevotella;D_6__uncultured bacterium;D_7__;D_8__;D_9__;D_10__;D_11__;D_12__;D_13__;D_14__;D_15__;D_16__	TC	HG	3.11997	0.00796652
ASV_126	D_0__Bacteria;D_1__Bacteroidetes;D_2__Bacteroidia;D_3__Bacteroidales;D_4__Prevotellaceae;D_5__Prevotella;D_6__uncultured bacterium;D_7__;D_8__;D_9__;D_10__;D_11__;D_12__;D_13__;D_14__;D_15__;D_16__	DC	HG	3.10908	0.010415
ASV_131	D_0__Bacteria;D_1__Bacteroidetes;D_2__Bacteroidia;D_3__Bacteroidales;D_4__Prevotellaceae;D_5__Prevotella;D_6__uncultured bacterium;D_7__;D_8__;D_9__;D_10__;D_11__;D_12__;D_13__;D_14__;D_15__;D_16__	TC	HG	3.21508	0.00316697
ASV_131	D_0__Bacteria;D_1__Bacteroidetes;D_2__Bacteroidia;D_3__Bacteroidales;D_4__Prevotellaceae;D_5__Prevotella;D_6__uncultured bacterium;D_7__;D_8__;D_9__;D_10__;D_11__;D_12__;D_13__;D_14__;D_15__;D_16__	DC	HG	3.20884	0.0238564
ASV_269	D_0__Bacteria;D_1__Bacteroidetes;D_2__Bacteroidia;D_3__Bacteroidales;D_4__Prevotellaceae;D_5__Prevotella;D_6__uncultured Prevotellaceae bacterium;D_7__;D_8__;D_9__;D_10__;D_11__;D_12__;D_13__;D_14__;D_15__;D_16__	TC	HG	2.85279	0.0294803
ASV_140	D_0__Bacteria;D_1__Firmicutes;D_2__Clostridia;D_3__Clostridiales;D_4__Ruminococcaceae;D_5__uncultured	TC	HG	2.97711	0.0154868
ASV_140	D_0__Bacteria;D_1__Firmicutes;D_2__Clostridia;D_3__Clostridiales;D_4__Ruminococcaceae;D_5__uncultured	Fecal	HG	3.42809	0.0312447
ASV_146	D_0__Bacteria;D_1__Firmicutes;D_2__Negativicutes;D_3__Selenomonadales;D_4__Veillonellaceae;D_5__Veillonella;D_6__uncultured bacterium;D_7__;D_8__;D_9__;D_10__;D_11__;D_12__;D_13__;D_14__;D_15__;D_16__	Jej	HG	3.09926	0.0284597
ASV_146	D_0__Bacteria;D_1__Firmicutes;D_2__Negativicutes;D_3__Selenomonadales;D_4__Veillonellaceae;D_5__Veillonella;D_6__uncultured bacterium;D_7__;D_8__;D_9__;D_10__;D_11__;D_12__;D_13__;D_14__;D_15__;D_16__	IL	HG	3.22571	0.00560414
ASV_147	D_0__Bacteria;D_1__Bacteroidetes;D_2__Bacteroidia;D_3__Bacteroidales;D_4__Prevotellaceae;D_5__Prevotella;D_6__human gut metagenome;D_7__;D_8__;D_9__;D_10__;D_11__;D_12__;D_13__;D_14__;D_15__;D_16__	IL	GF & GF-DX	3.48488	0.0106412
ASV_147	D_0__Bacteria;D_1__Bacteroidetes;D_2__Bacteroidia;D_3__Bacteroidales;D_4__Prevotellaceae;D_5__Prevotella;D_6__human gut metagenome;D_7__;D_8__;D_9__;D_10__;D_11__;D_12__;D_13__;D_14__;D_15__;D_16__	TC	GF & GF-DX	3.86845	0.0264946
ASV_149	D_0__Bacteria;D_1__Bacteroidetes;D_2__Bacteroidia;D_3__Bacteroidales;D_4__Prevotellaceae;D_5__Alloprevotella	IL	HG	3.37194	0.00378311
ASV_280	D_0__Bacteria	Fecal	HG	3.50064	0.038647
ASV_281	D_0__Bacteria;D_1__Bacteroidetes;D_2__Bacteroidia;D_3__Bacteroidales;D_4__Rikenellaceae;D_5__RC9 gut group;D_6__uncultured bacterium;D_7__;D_8__;D_9__;D_10__;D_11__;D_12__;D_13__;D_14__;D_15__;D_16__	TC	HG	3.08769	0.0214408
ASV_284	D_0__Bacteria;D_1__Proteobacteria;D_2__Epsilonproteobacteria;D_3__Campylobacterales;D_4__Helicobacteraceae;D_5__Helicobacter	DC	HG	3.22798	0.0471058
ASV_284	D_0__Bacteria;D_1__Proteobacteria;D_2__Epsilonproteobacteria;D_3__Campylobacterales;D_4__Helicobacteraceae;D_5__Helicobacter	Fecal	HG	3.46581	0.0240187
ASV_156	D_0__Bacteria;D_1__Firmicutes;D_2__Erysipelotrichia;D_3__Erysipelotrichales;D_4__Erysipelotrichaceae;D_5__Catenibacterium;D_6__uncultured bacterium;D_7__;D_8__;D_9__;D_10__;D_11__;D_12__;D_13__;D_14__;D_15__;D_16__	IL	GF & GF-DX	3.21955	0.0243088
ASV_157	D_0__Bacteria;D_1__Firmicutes;D_2__Clostridia;D_3__Clostridiales;D_4__Ruminococcaceae;D_5__uncultured	TC	HG	3.10719	0.0137415
ASV_157	D_0__Bacteria;D_1__Firmicutes;D_2__Clostridia;D_3__Clostridiales;D_4__Ruminococcaceae;D_5__uncultured	DC	HG	3.09581	0.0101774
ASV_157	D_0__Bacteria;D_1__Firmicutes;D_2__Clostridia;D_3__Clostridiales;D_4__Ruminococcaceae;D_5__uncultured	Fecal	HG	3.46173	0.02
ASV_158	D_0__Bacteria;D_1__Firmicutes;D_2__Clostridia;D_3__Clostridiales;D_4__Ruminococcaceae;D_5__Anaerotruncus	Fecal	HG	3.34069	0.0380115
ASV_160	D_0__Bacteria;D_1__Bacteroidetes;D_2__Bacteroidia;D_3__Bacteroidales;D_4__Porphyromonadaceae;D_5__Parabacteroides;D_6__uncultured bacterium;D_7__;D_8__;D_9__;D_10__;D_11__;D_12__;D_13__;D_14__;D_15__;D_16__	DC	GF & GF-DX	3.22091	0.028108
ASV_366	D_0__Bacteria;D_1__Firmicutes;D_2__Bacilli;D_3__Lactobacillales;D_4__Lactobacillaceae;D_5__Lactobacillus	Fecal	GF & GF-DX	3.44644	0.0281858
ASV_289	D_0__Bacteria;D_1__Bacteroidetes	Fecal	HG	3.41721	0.00262017
ASV_296	D_0__Bacteria;D_1__Spirochaetae;D_2__Spirochaetes;D_3__Spirochaetales;D_4__Brachyspiraceae;D_5__Brachyspira;D_6__Brachyspira innocens;D_7__;D_8__;D_9__;D_10__;D_11__;D_12__;D_13__;D_14__;D_15__;D_16__	Fecal	HG	3.5342	0.0311113
ASV_170	D_0__Bacteria;D_1__Firmicutes;D_2__Negativicutes;D_3__Selenomonadales;D_4__Veillonellaceae;D_5__Veillonella;D_6__uncultured bacterium;D_7__;D_8__;D_9__;D_10__;D_11__;D_12__;D_13__;D_14__;D_15__;D_16__	IL	HG	4.65599	0.0298898
ASV_298	D_0__Bacteria;D_1__Fibrobacteres;D_2__Fibrobacteria;D_3__Fibrobacterales;D_4__Fibrobacteraceae;D_5__Fibrobacter;D_6__uncultured bacterium;D_7__;D_8__;D_9__;D_10__;D_11__;D_12__;D_13__;D_14__;D_15__;D_16__	DC	HG	2.89456	0.0471058
ASV_367	D_0__Bacteria;D_1__Spirochaetae;D_2__Spirochaetes;D_3__Spirochaetales;D_4__Spirochaetaceae;D_5__Treponema	Fecal	HG	3.60502	0.0311113
ASV_176	D_0__Bacteria;D_1__Spirochaetae;D_2__Spirochaetes;D_3__Spirochaetales;D_4__Brachyspiraceae;D_5__Brachyspira	Fecal	HG	3.86185	0.0129238
ASV_177	D_0__Bacteria;D_1__Firmicutes;D_2__Clostridia;D_3__Clostridiales;D_4__Lachnospiraceae;D_5__Blautia	DC	HG	2.86819	0.0457144
ASV_178	D_0__Bacteria;D_1__Firmicutes;D_2__Clostridia;D_3__Clostridiales;D_4__Ruminococcaceae;D_5__Faecalibacterium;D_6__uncultured bacterium;D_7__;D_8__;D_9__;D_10__;D_11__;D_12__;D_13__;D_14__;D_15__;D_16__	TC	HG	3.31054	0.0136148
ASV_179	D_0__Bacteria;D_1__Proteobacteria;D_2__Gammaproteobacteria;D_3__Pasteurellales;D_4__Pasteurellaceae	Jej	HG	3.94094	0.0432176
ASV_179	D_0__Bacteria;D_1__Proteobacteria;D_2__Gammaproteobacteria;D_3__Pasteurellales;D_4__Pasteurellaceae	IL	HG	3.96234	0.0384339
ASV_180	D_0__Bacteria	Fecal	HG	3.33672	0.0247953
ASV_182	D_0__Bacteria;D_1__Firmicutes;D_2__Clostridia;D_3__Clostridiales;D_4__Ruminococcaceae;D_5__Ruminococcus	TC	HG	2.97127	0.00537025
ASV_310	D_0__Bacteria;D_1__Bacteroidetes;D_2__Bacteroidia;D_3__Bacteroidales;D_4__Prevotellaceae;D_5__Prevotella	DC	HG	2.77587	0.0471058
ASV_190	D_0__Bacteria;D_1__Firmicutes;D_2__Clostridia;D_3__Clostridiales;D_4__Ruminococcaceae;D_5__Subdoligranulum;D_6__uncultured bacterium;D_7__;D_8__;D_9__;D_10__;D_11__;D_12__;D_13__;D_14__;D_15__;D_16__	DC	HG	3.15965	0.0489385
ASV_312	D_0__Bacteria;D_1__Firmicutes;D_2__Clostridia;D_3__Clostridiales;D_4__Christensenellaceae;D_5__uncultured	Fecal	HG	3.3285	0.0183245
ASV_313	D_0__Bacteria;D_1__Firmicutes;D_2__Clostridia;D_3__Clostridiales;D_4__Ruminococcaceae	Fecal	HG	3.46832	0.0311113
ASV_315	D_0__Bacteria;D_1__Proteobacteria;D_2__Gammaproteobacteria;D_3__Pasteurellales;D_4__Pasteurellaceae	DUO	HG	3.52492	0.00885584
ASV_199	D_0__Bacteria;D_1__Spirochaetae;D_2__Spirochaetes;D_3__Spirochaetales;D_4__Brachyspiraceae;D_5__Brachyspira;D_6__uncultured bacterium;D_7__;D_8__;D_9__;D_10__;D_11__;D_12__;D_13__;D_14__;D_15__;D_16__	DC	HG	3.91829	0.0143763
ASV_199	D_0__Bacteria;D_1__Spirochaetae;D_2__Spirochaetes;D_3__Spirochaetales;D_4__Brachyspiraceae;D_5__Brachyspira;D_6__uncultured bacterium;D_7__;D_8__;D_9__;D_10__;D_11__;D_12__;D_13__;D_14__;D_15__;D_16__	Fecal	HG	4.52193	0.00827403

## Sheet: Supp Table 5 Host mapping stats
SampleID	Location	Status	Total_clean_sequencing_depth (GB)	Percent mapped to host
OR327	Ileum	GF-DX	0.165922	78.5625
OR587	Ileum	GF-DX	0.163496	77.9649
OR365	Ileum	GF	0.147895	83.4361
OR203	Ileum	GF	0.143681	84.2858
CA768	Ileum	GF	0.350741	56.8839
CA761	Ileum	GF-DX	0.340437	58.8384
CA684	Ileum	GF	0.301877	65.9233
CA587	Ileum	GF-DX	0.301241	75.0153
CA774	Ileum	GF	0.257882	70.1629
OR326	Ileum	HG	0.222534	73.8407
OR367	Ileum	HG	0.163518	82.2264
OR316	Ileum	HG	0.0953288	83.7045
CA683	Ileum	HG	0.271472	74.837
CA738	Ileum	HG	0.244523	80.6327
CA705	Ileum	HG	0.205625	77.4128
CA748	Ileum	HG	0.200834	83.0449
OR587	Colon	GF-DX	1.51112	29.1644
OR327	Colon	GF-DX	0.954726	42.5535
OR365	Colon	GF	0.555149	70.2734
OR203	Colon	GF	0.514417	70.1712
CA587	Colon	GF-DX	2.19603	2.55397
CA774	Colon	GF	1.92328	6.71313
CA761	Colon	GF-DX	1.62117	9.5008
CA768	Colon	GF	1.42397	3.45236
CA684	Colon	GF	0.852233	37.1579
OR367	Colon	HG	1.82479	9.83508
OR326	Colon	HG	1.74719	9.65471
OR316	Colon	HG	1.05614	48.3802
CA738	Colon	HG	2.36276	0.657921
CA683	Colon	HG	2.04511	0.830171
CA705	Colon	HG	1.16155	19.0012
CA748	Colon	HG	0.643995	61.5696

## Sheet: Supp Table 6 Species gutsection
Taxa	Level	Location	Log10 LDA Score	FDR p-value
Faecalibacterium prausnitzii	Species	Colon	4.21521	2.52029e-07
Eubacterium biforme	Species	Colon	3.36084	9.37823e-07
Eubacterium rectale	Species	Colon	3.89177	9.37823e-07
Eubacterium eligens	Species	Colon	3.99499	9.37823e-07
Prevotella stercorea	Species	Colon	4.35778	2.19561e-06
Spirochaetes	Phyla	Colon	4.77661	2.69312e-06
Ruminococcus obeum	Species	Colon	3.55063	3.24467e-06
Catenibacterium mitsuokai	Species	Colon	3.4906	3.24467e-06
Helicobacter macacae	Species	Colon	4.68678	3.24467e-06
Megasphaera unclassified	Species	Colon	3.85269	3.24467e-06
Brachyspira pilosicoli	Species	Colon	4.76171	3.24467e-06
Coprococcus catus	Species	Colon	3.39149	1.0481e-05
Dorea unclassified	Species	Colon	3.30775	1.0481e-05
Eubacterium hallii	Species	Colon	3.34357	1.0481e-05
Phascolarctobacterium succinatutens	Species	Colon	4.07796	3.06453e-05
Megasphaera elsdenii	Species	Colon	3.33423	3.17393e-05
Bacteroidetes	Phyla	Colon	5.23381	7.80945e-05
Prevotella copri	Species	Colon	5.17505	8.65979e-05
Bacteroides pectinophilus	Species	Colon	3.27465	9.04704e-05
Roseburia unclassified	Species	Colon	3.36721	9.04704e-05
Dorea longicatena	Species	Colon	3.30428	9.04704e-05
Actinobacteria	Phyla	Colon	3.77716	9.04704e-05
Lactobacillus johnsonii	Species	Colon	3.55441	0.00016913
Lactobacillus acidophilus	Species	Colon	3.58087	0.000243707
Roseburia intestinalis	Species	Colon	3.41116	0.000243707
Eubacterium siraeum	Species	Colon	3.73592	0.000243707
Collinsella aerofaciens	Species	Colon	3.91485	0.000243707
Dorea formicigenerans	Species	Colon	3.29484	0.000622891
Ruminococcus callidus	Species	Colon	3.53495	0.000622891
Parabacteroides unclassified	Species	Colon	3.18642	0.000622891
Roseburia inulinivorans	Species	Colon	3.53617	0.000622891
Clostridium bartlettii	Species	Colon	3.39017	0.00124306
Helicobacter bilis	Species	Colon	3.87963	0.00151663
Coprococcus comes	Species	Colon	3.12893	0.00151663
Lactobacillus animalis	Species	Colon	3.65466	0.00205609
Ruminococcus torques	Species	Colon	3.11438	0.00353238
Roseburia hominis	Species	Colon	3.32384	0.00353238
Treponema succinifaciens	Species	Colon	3.18483	0.00353238
Lactobacillus salivarius	Species	Colon	3.96494	0.00425949
Lactobacillus reuteri	Species	Colon	3.9462	0.00440044
Mitsuokella unclassified	Species	Colon	3.25484	0.00635927
Mitsuokella multacida	Species	Colon	3.3896	0.00790479
Brachyspira unclassified	Species	Colon	3.3272	0.0117834
Eubacterium ramulus	Species	Colon	4.17733	0.0170806
Ruminococcus albus	Species	Colon	3.41269	0.0358548
Euryarchaeota	Phyla	Colon	3.33618	0.0358548
Lactobacillus ruminis	Species	Colon	3.50275	0.0358548
Subdoligranulum unclassified	Species	Ileum	3.99215	8.34911e-06
Lactobacillus amylovorus	Species	Ileum	4.2046	0.000831702
Lactobacillus mucosae	Species	Ileum	3.31462	0.00124306

## Sheet: Supp Table 7 Genome assemblies
Host Status	Bin_ID	CheckM_Lineage	Completeness	Contamination	Most similar genome	Distance	Common Kmer	Host	Source
GF	CA684_B4	c__Epsilonproteobacteria	96.66	0	uncultured Campylobacter sp. strain UMGS113	0.159	18	Human	Gut
GF	CA684_B5	c__Epsilonproteobacteria	96.08	0.37	Campylobacter hyointestinalis strain ATCC 35217	0.243	3	Pig	Gut
GF-DX	CA761_B8	c__Epsilonproteobacteria	84.05	0.12	Campylobacter fetus subsp. fetus strain 006A-0196	0.243	3	Cow	Gut
GF-DX	CA587_B1	f__Enterobacteriaceae	85.2	0.33	Escherichia coli str. K-12 substr. MG1655	0.0149	576	Human	Gut
GF	CA774_B1	k__Bacteria	95.7	0	uncultured Bacteroidetes bacterium strain UMGS464	0.0112	652	Human	Gut
GF	CA774_B2	k__Bacteria	90.05	0.34	No significant match	-	-	-	-
GF-DX	CA761_B1	o__Bacteroidales	93.2	0.56	uncultured Bacteroidales bacterium strain RUG11013	0.23	4	Cow	Gut
GF-DX	CA761_B2	o__Bacteroidales	93.02	0.56	uncultured Prevotellaceae bacterium strain UMGS608	0.021	473	Human	Gut
GF-DX	CA587_B2	o__Bacteroidales	91.14	0.56	uncultured Prevotellaceae bacterium strain UMGS608	0.0181	518	Human	Gut
GF-DX	OR587_B2	o__Bacteroidales	90.42	1.23	uncultured Prevotella sp. strain UMGS678	0.151	21	Human	Gut
GF-DX	OR587_B5	o__Bacteroidales	88.27	0.37	uncultured Prevotella sp. strain UMGS903	0.0146	563	Human	Gut
GF	CA768_B1	o__Bacteroidales	82.51	2.87	uncultured Prevotella sp. strain UMGS678	0.182	11	Human	Gut
GF-DX	CA761_B4	o__Bacteroidales	82.49	0.13	Parabacteroides distasonis strain BIOML-A4	0.23	4	Human	Gut
GF-DX	OR587_B4	o__Bacteroidales	81.66	0.65	Prevotella sp. 885	0.0182	517	Rhesus macaque	Gut
GF	OR203_B2	o__Campylobacterales	99.35	0	Helicobacter macacae strain MGYG-HGUT-01462	0.12	33	Human	Gut
GF	OR327_B1	o__Campylobacterales	98.24	0.35	Helicobacter equorum strain MIT 12-6600	0.147	580	Pig	Gut
GF	CA768_B3	o__Campylobacterales	96.94	0.41	Helicobacter macacae strain MGYG-HGUT-01462	0.0333	330	Human	Gut
GF	CA684_B3	o__Campylobacterales	89.68	1.17	Helicobacter sp. MIT 01-3238	0.197	8	Rhesus macaque	Gut
GF-DX	OR587_B3	o__Clostridiales	95.12	0.06	[Eubacterium] eligens strain AF06-14	0.0239	434	Human	Gut
GF-DX	CA587_B4	o__Lactobacillales	98.43	0	Lactobacillus salivarius strain JCM 1044	0.0167	543	Human	Gut
HG	OR367_B1	g__Prevotella	80.74	1.8	Prevotella copri iA622	0.0595	167	Human	Gut
HG	OR316_B1	o__Campylobacterales	99.53	0.29	Helicobacter macacae strain MGYG-HGUT-01462	0.23	4	Human	Gut
HG	OR367_B5	o__Campylobacterales	99.28	0.53	Helicobacter rodentium ATCC 700285	0.13	33	Mouse	Gut
